# Supplementary material for: KlebSeq, a Diagnostic Tool for Surveillance, Detection, and Monitoring of Klebsiella pneumoniae
Source: J Clin Microbiol. 2016 Sep 23;54(10):2582–96. doi: 10.1128/JCM.00927-16 (PMC5035412; doi:10.1128/JCM.00927-16)
Supplement: Supplemental material [file JCM.00927-16_zjm999095177so1.xlsx]

## Sheet: TableS1
TABLE S1. Genomes from in-house sequencing, downloaded from SRA or Assembly databases used for phylogenetic analyses.
Read data downloaded from SRA				In-house read data (some previously published)				Assemblies downloaded from Assembly Database
Sample	Species	Bioproject ID		Sample	Species	Bioproject ID		Sample	Alternate Sample Name	Species	Assembly ID
ERR024830	K. quasipneumoniae	PRJEB2111		US-PA-2001	K. quasipneumoniae	PRJNA252957		UCICRE_14	Kleb_pneu_UCI_14_V1	K. quasipneumoniae	78061													130	in-house
ERR024841	K. quasipneumoniae	PRJEB2111		Kpn_0042	K. variicola	PRJNA289272		12_1_3578	ASM36716v1	K. quasipneumoniae	630878													sequenced this study
ERR025476	K. quasipneumoniae	PRJEB2111		Kpn_0052	K. variicola	PRJNA289272		MGH_44	Kleb_pneu_MGH_44_V1	K. quasipneumoniae	78251													1	Kq
ERR025480	K. quasipneumoniae	PRJEB2111		Kpn_0054	K. variicola	PRJNA289272		700603	KP700603_01152013	K. quasipneumoniae	566558													1	Kv
ERR025481	K. quasipneumoniae	PRJEB2111		Kpn_0063	K. variicola	PRJNA289272		342	ASM1956v1	K. variicola	40608													20	Kp
ERR025488	K. quasipneumoniae	PRJEB2111		Kpn_0040	K. variicola	PRJNA289272		KP5-1	ASM71463v1	K. variicola	190521													previously published
ERR025490	K. quasipneumoniae	PRJEB2111		TG31708	K. pneumoniae	TBDa		ASM78637v1		K. variicola	226791													1	Kq
ERR025507	K. quasipneumoniae	PRJEB2111		TG31716	K. pneumoniae	TBDa		BIDMC_61	Kleb_pneu_BIDMC_61_V1	K. variicola	179531													6	Kv
ERR025509	K. quasipneumoniae	PRJEB2111		TG31732	K. pneumoniae	TBDa		MGH_20	Kleb_pneu_MGH_20_V1	K. variicola	78401													101	Kp
ERR025514	K. quasipneumoniae	PRJEB2111		TG31736	K. pneumoniae	TBDa		MGH_40	Kleb_pneu_MGH_40_V1	K. variicola	78271													SRA
ERR025528	K. quasipneumoniae	PRJEB2111		Kpn_0041	K. pneumoniae	PRJNA289272		MGH_68	Kleb_pneu_MGH_68_V1	K. variicola	180041													277	Kp
ERR025537	K. quasipneumoniae	PRJEB2111		Kpn_0003	K. pneumoniae	PRJNA289272		MGH_76_STN2	Kleb_pneu_MGH_76_V1	K. variicola	180111													18	Kq
ERR025551	K. quasipneumoniae	PRJEB2111		Kpn_0047	K. pneumoniae	PRJNA289272		MGH_80	Kleb_pneu_MGH_80_V1	K. variicola	180131													13	Kv
ERR025556	K. quasipneumoniae	PRJEB2111		Kpn_0035	K. pneumoniae	PRJNA289272		UCICRE_10	Kleb_pneu_UCI_10_V1	K. variicola	78091													Assembly
ERR025559	K. quasipneumoniae	PRJEB2111		Kpn_0053	K. pneumoniae	PRJNA289272		UCI_18	Kleb_pneu_UCI_18_V1	K. variicola	116031													178	Kp
ERR025560	K. quasipneumoniae	PRJEB2111		Kpn_0056	K. pneumoniae	PRJNA289272		AFX_PRJEB4159_v1	AFX_PRJEB4159_v1	K. pneumoniae	177681													4	Kq
ERR025586	K. quasipneumoniae	PRJEB2111		Kpn_0057	K. pneumoniae	PRJNA289272		MGH_78578	ASM1630v1	K. pneumoniae	37408													11	Kv
ERR025632	K. quasipneumoniae	PRJEB2111		Kpn_0055	K. pneumoniae	PRJNA289272		ATCC_13884_subsp._rhinoscleromatis	ASM16345v1	K. pneumoniae	197638
ERR024826	K. variicola	PRJEB2111		Kpn_0006	K. pneumoniae	PRJNA289272		JH1	ASM21994v2	K. pneumoniae	654298
ERR024827	K. variicola	PRJEB2111		Kpn_0069	K. pneumoniae	PRJNA289272		1162281	ASM21996v2	K. pneumoniae	654318
ERR024834	K. variicola	PRJEB2111		Kpn_0070	K. pneumoniae	PRJNA289272		KCTC_2242	ASM22048v1	K. pneumoniae	375988
ERR025102	K. variicola	PRJEB2111		Kpn_0071	K. pneumoniae	PRJNA289272		1191100241	ASM22343v2	K. pneumoniae	654578
ERR025114	K. variicola	PRJEB2111		Kpn_0007	K. pneumoniae	PRJNA289272		HS11286	ASM24018v2	K. pneumoniae	360158
ERR025120	K. variicola	PRJEB2111		Kpn_0074	K. pneumoniae	PRJNA289272		LCT-KP214	ASM25597v2	K. pneumoniae	82001
ERR025124	K. variicola	PRJEB2111		Kpn_0075	K. pneumoniae	PRJNA289272		1084	ASM29436v1	K. pneumoniae	420398
ERR025138	K. variicola	PRJEB2111		Kpn_0076	K. pneumoniae	PRJNA289272		Ecl8	ASM31538v1	K. pneumoniae	500578
ERR025153	K. variicola	PRJEB2111		Kpn_0077	K. pneumoniae	PRJNA289272		ATCC_BAA-2146	ASM36438v2	K. pneumoniae	115031
ERR025463	K. variicola	PRJEB2111		Kpn_0066	K. pneumoniae	PRJNA289272		JM45	ASM44540v1	K. pneumoniae	48661
ERR025549	K. variicola	PRJEB2111		Kpn_0080	K. pneumoniae	PRJNA289272		KP-1	ASM46597v1	K. pneumoniae	63301
ERR025573	K. variicola	PRJEB2111		Kpn_0081	K. pneumoniae	PRJNA289272		CG43	ASM47401v1	K. pneumoniae	67191
ERR025598	K. variicola	PRJEB2111		Kpn_0009	K. pneumoniae	PRJNA289272		909957	ASM48575v1	K. pneumoniae	73321
ERR024818	K. pneumoniae	PRJEB2111		Kpn_0008	K. pneumoniae	PRJNA289272		Kp13	ASM51216v1	K. pneumoniae	88581
ERR024819	K. pneumoniae	PRJEB2111		Kpn_0011	K. pneumoniae	PRJNA289272		JCM_1662	ASM61466v1	K. pneumoniae	138961
ERR024821	K. pneumoniae	PRJEB2111		Kpn_0012	K. pneumoniae	PRJNA289272		KPNIH27	ASM69593v1	K. pneumoniae	180671
ERR024822	K. pneumoniae	PRJEB2111		Kpn_0013	K. pneumoniae	PRJNA289272		ASM71009v1		K. pneumoniae	188131
ERR024823	K. pneumoniae	PRJEB2111		Kpn_0015	K. pneumoniae	PRJNA289272		ASM72248v1		K. pneumoniae	194411
ERR024824	K. pneumoniae	PRJEB2111		Kpn_0016	K. pneumoniae	PRJNA289272		PittNDM01	ASM73325v1	K. pneumoniae	199931
ERR024828	K. pneumoniae	PRJEB2111		Kpn_0050	K. pneumoniae	PRJNA289272		ASM73528v1		K. pneumoniae	201041
ERR024831	K. pneumoniae	PRJEB2111		Kpn_0018	K. pneumoniae	PRJNA289272		ASM73949v1		K. pneumoniae	203301
ERR024832	K. pneumoniae	PRJEB2111		Kpn_0019	K. pneumoniae	PRJNA289272		ASM74213v1		K. pneumoniae	204661
ERR024835	K. pneumoniae	PRJEB2111		Kpn_0021	K. pneumoniae	PRJNA289272		ASM74275v1		K. pneumoniae	204931
ERR024836	K. pneumoniae	PRJEB2111		Kpn_0022	K. pneumoniae	PRJNA289272		ASM74705v1		K. pneumoniae	212421
ERR024837	K. pneumoniae	PRJEB2111		Kpn_0023	K. pneumoniae	PRJNA289272		ASM75560v1		K. pneumoniae	215321
ERR024838	K. pneumoniae	PRJEB2111		Kpn_0024	K. pneumoniae	PRJNA289272		ASM76461v1		K. pneumoniae	216101
ERR024839	K. pneumoniae	PRJEB2111		Kpn_0025	K. pneumoniae	PRJNA289272		ASM76463v1		K. pneumoniae	216111
ERR024840	K. pneumoniae	PRJEB2111		Kpn_0026	K. pneumoniae	PRJNA289272		ASM76612v1		K. pneumoniae	216761
ERR024843	K. pneumoniae	PRJEB2111		Kpn_0001	K. pneumoniae	PRJNA289272		ASM77595v1		K. pneumoniae	221621
ERR024844	K. pneumoniae	PRJEB2111		Kpn_0027	K. pneumoniae	PRJNA289272		ASM78351v1		K. pneumoniae	225371
ERR024845	K. pneumoniae	PRJEB2111		Kpn_0049	K. pneumoniae	PRJNA289272		ASM78494v1		K. pneumoniae	226091
ERR024847	K. pneumoniae	PRJEB2111		Kpn_0030	K. pneumoniae	PRJNA289272		ASM78500v1		K. pneumoniae	226121
ERR024848	K. pneumoniae	PRJEB2111		Kpn_0031	K. pneumoniae	PRJNA289272		ASM78562v1		K. pneumoniae	226441
ERR024850	K. pneumoniae	PRJEB2111		Kpn_0032	K. pneumoniae	PRJNA289272		ASM78799v1		K. pneumoniae	227621
ERR024851	K. pneumoniae	PRJEB2111		Kpn_0034	K. pneumoniae	PRJNA289272		ASM78800v1		K. pneumoniae	227611
ERR024852	K. pneumoniae	PRJEB2111		Kpn_0064	K. pneumoniae	PRJNA289272		ASM78802v1		K. pneumoniae	227631
ERR024854	K. pneumoniae	PRJEB2111		Kpn_0059	K. pneumoniae	PRJNA289272		ASM80573v1		K. pneumoniae	236501
ERR025098	K. pneumoniae	PRJEB2111		Kpn_0038	K. pneumoniae	PRJNA289272		ASM80751v1		K. pneumoniae	237321
ERR025099	K. pneumoniae	PRJEB2111		Kpn_0002	K. pneumoniae	PRJNA289272		JT4	ASM80912v1	K. pneumoniae	238081
ERR025100	K. pneumoniae	PRJEB2111		Kpn_0039	K. pneumoniae	PRJNA289272		ASM81252v1		K. pneumoniae	239811
ERR025103	K. pneumoniae	PRJEB2111		Kpn_0072	K. pneumoniae	PRJNA289272		HK787	ASM81320v1	K. pneumoniae	240251
ERR025104	K. pneumoniae	PRJEB2111		US-MI-2008	K. pneumoniae	PRJNA252957		NTUH-K2044	ASM988v1	K. pneumoniae	31388
ERR025105	K. pneumoniae	PRJEB2111		Israel-2007a	K. pneumoniae	PRJNA252957		T2-1-2	De_novo_Assembly	K. pneumoniae	188531
ERR025107	K. pneumoniae	PRJEB2111		US-CA-2007a	K. pneumoniae	PRJNA252957		4006		K. pneumoniae	182921
ERR025108	K. pneumoniae	PRJEB2111		India-2007a	K. pneumoniae	PRJNA252957		7699		K. pneumoniae	182931
ERR025109	K. pneumoniae	PRJEB2111		US-MD-2005	K. pneumoniae	PRJNA252957		11227-1		K. pneumoniae	182891
ERR025111	K. pneumoniae	PRJEB2111		US-MO-2006	K. pneumoniae	PRJNA252957		4541-2		K. pneumoniae	182881
ERR025112	K. pneumoniae	PRJEB2111		US-MD-2006	K. pneumoniae	PRJNA252957		ATCC BAA-2146	G000_12282012	K. pneumoniae	566538
ERR025113	K. pneumoniae	PRJEB2111		US-VA-2007	K. pneumoniae	PRJNA252957		MRSN_1319	gdodcwi15_v01	K. pneumoniae	220561
ERR025115	K. pneumoniae	PRJEB2111		Australia-2010	K. pneumoniae	PRJNA252957		DMC0799	gkp11v01	K. pneumoniae	38401
ERR025116	K. pneumoniae	PRJEB2111		Brazil-2009a	K. pneumoniae	PRJNA252957		UHKPC81	gkp26v01	K. pneumoniae	698088
ERR025117	K. pneumoniae	PRJEB2111		Colombia-2009a	K. pneumoniae	PRJNA252957		UHKPC57	gkp31v01	K. pneumoniae	700728
ERR025118	K. pneumoniae	PRJEB2111		Colombia-2009b	K. pneumoniae	PRJNA252957		UHKPC179	gkp32v01	K. pneumoniae	38391
ERR025119	K. pneumoniae	PRJEB2111		Finland-2009c	K. pneumoniae	PRJNA252957		EGD-HP19-C	GS_De_Novo_Assembly	K. pneumoniae	124121
ERR025121	K. pneumoniae	PRJEB2111		US-NY-2005a	K. pneumoniae	PRJNA252957		Hafnia_alvei_BIDMC_31		K. pneumoniae	93811
ERR025125	K. pneumoniae	PRJEB2111		US-PA-2005a	K. pneumoniae	PRJNA252957		IS33		K. pneumoniae	97481
ERR025128	K. pneumoniae	PRJEB2111		HongKong-2008	K. pneumoniae	PRJNA252957		KpQ3	K1_1	K. pneumoniae	498008
ERR025135	K. pneumoniae	PRJEB2111		India-2008b	K. pneumoniae	PRJNA252957		LZ	Klebphe1_0	K. pneumoniae	617378
ERR025139	K. pneumoniae	PRJEB2111		India-2008c	K. pneumoniae	PRJNA252957		BIDMC_11	Kleb_pneu_BIDMC_11_V2	K. pneumoniae	116231
ERR025140	K. pneumoniae	PRJEB2111		Malaysia-2009	K. pneumoniae	PRJNA252957		BIDMC_14	Kleb_pneu_BIDMC_14_V2	K. pneumoniae	116191
ERR025141	K. pneumoniae	PRJEB2111		Philippines-2009	K. pneumoniae	PRJNA252957		BIDMC_18D	Kleb_pneu_BIDMC_18D_V2	K. pneumoniae	116171
ERR025143	K. pneumoniae	PRJEB2111		Poland-2008	K. pneumoniae	PRJNA252957		BIDMC_21	Kleb_pneu_BIDMC_21_V1	K. pneumoniae	78051
ERR025146	K. pneumoniae	PRJEB2111		Poland-2009a	K. pneumoniae	PRJNA252957		BIDMC_22	Kleb_pneu_BIDMC_22_V1	K. pneumoniae	78041
ERR025147	K. pneumoniae	PRJEB2111		Poland-2009b	K. pneumoniae	PRJNA252957		BIDMC_23	Kleb_pneu_BIDMC_23_V1	K. pneumoniae	78031
ERR025150	K. pneumoniae	PRJEB2111		Poland-2009d	K. pneumoniae	PRJNA252957		BIDMC_24	Kleb_pneu_BIDMC_24_V1	K. pneumoniae	78021
ERR025151	K. pneumoniae	PRJEB2111		Poland-2009e	K. pneumoniae	PRJNA252957		BIDMC_25	Kleb_pneu_BIDMC_25_V1	K. pneumoniae	78011
ERR025152	K. pneumoniae	PRJEB2111		Singapore-2008	K. pneumoniae	PRJNA252957		BIDMC_33B	Kleb_pneu_BIDMC_33B_V1	K. pneumoniae	187151
ERR025154	K. pneumoniae	PRJEB2111		US-NY-2004a	K. pneumoniae	PRJNA252957		BIDMC_35	Kleb_pneu_BIDMC_35_V1	K. pneumoniae	116141
ERR025155	K. pneumoniae	PRJEB2111		US-TX-2001	K. pneumoniae	PRJNA252957		BIDMC_40	Kleb_pneu_BIDMC_40_V1	K. pneumoniae	77961
ERR025156	K. pneumoniae	PRJEB2111		US-NY-2004c	K. pneumoniae	PRJNA252957		BIDMC_41	Kleb_pneu_BIDMC_41_V1	K. pneumoniae	77951
ERR025157	K. pneumoniae	PRJEB2111		US-NY-2004d	K. pneumoniae	PRJNA252957		BIDMC_46a	Kleb_pneu_BIDMC_46a_V1	K. pneumoniae	116111
ERR025158	K. pneumoniae	PRJEB2111		US-NY-2005b	K. pneumoniae	PRJNA252957		BIDMC_46b	Kleb_pneu_BIDMC_46b_V1	K. pneumoniae	116101
ERR025159	K. pneumoniae	PRJEB2111		US-GA-2006b	K. pneumoniae	PRJNA252957		BIDMC_47	Kleb_pneu_BIDMC_47_V1	K. pneumoniae	116091
ERR025160	K. pneumoniae	PRJEB2111		Israel-2007b	K. pneumoniae	PRJNA252957		BIDMC_48	Kleb_pneu_BIDMC_48_V1	K. pneumoniae	116081
ERR025161	K. pneumoniae	PRJEB2111		Israel-2007c	K. pneumoniae	PRJNA252957		BIDMC_51	Kleb_pneu_BIDMC_51_V1	K. pneumoniae	116071
ERR025462	K. pneumoniae	PRJEB2111		Israel-2007d	K. pneumoniae	PRJNA252957		BIDMC_52	Kleb_pneu_BIDMC_52_V1	K. pneumoniae	116061
ERR025464	K. pneumoniae	PRJEB2111		US-CA-2008	K. pneumoniae	PRJNA252957		BIDMC_53	Kleb_pneu_BIDMC_53_V1	K. pneumoniae	116051
ERR025465	K. pneumoniae	PRJEB2111		US-FL-2008	K. pneumoniae	PRJNA252957		BIDMC_55	Kleb_pneu_BIDMC_55_V1	K. pneumoniae	179511
ERR025468	K. pneumoniae	PRJEB2111		US-IL-2008b	K. pneumoniae	PRJNA252957		BIDMC_60	Kleb_pneu_BIDMC_60_V1	K. pneumoniae	179521
ERR025469	K. pneumoniae	PRJEB2111		India-2007b	K. pneumoniae	PRJNA252957		BIDMC_68	Kleb_pneu_BIDMC_68_V1	K. pneumoniae	179541
ERR025470	K. pneumoniae	PRJEB2111		US-VA-2008b	K. pneumoniae	PRJNA252957		BIDMC_69	Kleb_pneu_BIDMC_69_V1	K. pneumoniae	179551
ERR025471	K. pneumoniae	PRJEB2111		US-CA-2010a	K. pneumoniae	PRJNA252957		BWH_15	Kleb_pneu_BWH_15_V2	K. pneumoniae	116321
ERR025472	K. pneumoniae	PRJEB2111		Guatemala-2009	K. pneumoniae	PRJNA252957		BWH_2	Kleb_pneu_BWH_2_V2	K. pneumoniae	116331
ERR025473	K. pneumoniae	PRJEB2111		US-CA-2010b	K. pneumoniae	PRJNA252957		BWH_28	Kleb_pneu_BWH_28_V1	K. pneumoniae	78221
ERR025475	K. pneumoniae	PRJEB2111		US-WA-2010	K. pneumoniae	PRJNA252957		BWH_30	Kleb_pneu_BWH_30_V1	K. pneumoniae	78201
ERR025477	K. pneumoniae	PRJEB2111		US-OR-2010	K. pneumoniae	PRJNA252957		BWH_46	Kleb_pneu_BWH_46_V1	K. pneumoniae	179571
ERR025478	K. pneumoniae	PRJEB2111		US-CA-2011	K. pneumoniae	PRJNA252957		BWH_48	Kleb_pneu_BWH_48_V1	K. pneumoniae	179591
ERR025479	K. pneumoniae	PRJEB2111		US-TX-2011	K. pneumoniae	PRJNA252957		CHS_21	Kleb_pneu_CHS_21_V1	K. pneumoniae	177311
ERR025482	K. pneumoniae	PRJEB2111		US-MD-2011	K. pneumoniae	PRJNA252957		CHS_24	Kleb_pneu_CHS_24_V1	K. pneumoniae	179681
ERR025483	K. pneumoniae	PRJEB2111		Canada-2009a	K. pneumoniae	PRJNA252957		CHS_43	Kleb_pneu_CHS_43_V1	K. pneumoniae	181111
ERR025484	K. pneumoniae	PRJEB2111		Canada-2009b	K. pneumoniae	PRJNA252957		CHS_48	Kleb_pneu_CHS_48_V1	K. pneumoniae	179841
ERR025485	K. pneumoniae	PRJEB2111		Canada-2009c	K. pneumoniae	PRJNA252957		CHS_66	Kleb_pneu_CHS_66_V1	K. pneumoniae	179931
ERR025486	K. pneumoniae	PRJEB2111		Canada-2009d	K. pneumoniae	PRJNA252957		MGH_17	Kleb_pneu_MGH_17_V1	K. pneumoniae	78431
ERR025489	K. pneumoniae	PRJEB2111		Thailand-2007	K. pneumoniae	PRJNA252957		MGH_18	Kleb_pneu_MGH_18_V1	K. pneumoniae	78421
ERR025492	K. pneumoniae	PRJEB2111		Thailand-2008a	K. pneumoniae	PRJNA252957		MGH_19	Kleb_pneu_MGH_19_V1	K. pneumoniae	78411
ERR025494	K. pneumoniae	PRJEB2111		Thailand-2008b	K. pneumoniae	PRJNA252957		MGH_21	Kleb_pneu_MGH_21_V1	K. pneumoniae	78391
ERR025495	K. pneumoniae	PRJEB2111		Thailand-2008d	K. pneumoniae	PRJNA252957		MGH_30	Kleb_pneu_MGH_30_V1	K. pneumoniae	78321
ERR025496	K. pneumoniae	PRJEB2111		Thailand-2008f	K. pneumoniae	PRJNA252957		MGH_32	Kleb_pneu_MGH_32_V1	K. pneumoniae	78311
ERR025497	K. pneumoniae	PRJEB2111		Thailand-2008g	K. pneumoniae	PRJNA252957		MGH_35	Kleb_pneu_MGH_35_V1	K. pneumoniae	116391
ERR025498	K. pneumoniae	PRJEB2111		Thailand-2008h	K. pneumoniae	PRJNA252957		MGH_36	Kleb_pneu_MGH_36_V1	K. pneumoniae	78291
ERR025499	K. pneumoniae	PRJEB2111		Thailand-2008i	K. pneumoniae	PRJNA252957		MGH_39	Kleb_pneu_MGH_39_V1	K. pneumoniae	116381
ERR025501	K. pneumoniae	PRJEB2111		Sp221	K. pneumoniae	PRJEB7967		MGH_43	Kleb_pneu_MGH_43_V1	K. pneumoniae	116361
ERR025502	K. pneumoniae	PRJEB2111		Sp29	K. pneumoniae	PRJEB7967		MGH_45	Kleb_pneu_MGH_45_V1	K. pneumoniae	116351
ERR025503	K. pneumoniae	PRJEB2111						MGH_46	Kleb_pneu_MGH_46_V1	K. pneumoniae	78241
ERR025504	K. pneumoniae	PRJEB2111		aUploaded this study				MGH_47	Kleb_pneu_MGH_47_V1	K. pneumoniae	116341
ERR025505	K. pneumoniae	PRJEB2111						MGH_48	Kleb_pneu_MGH_48_V1	K. pneumoniae	78231
ERR025506	K. pneumoniae	PRJEB2111						MGH_52	Kleb_pneu_MGH_52_V1	K. pneumoniae	179971
ERR025510	K. pneumoniae	PRJEB2111						MGH_60	Kleb_pneu_MGH_60_V1	K. pneumoniae	179991
ERR025511	K. pneumoniae	PRJEB2111						MGH_63	Kleb_pneu_MGH_63_V1	K. pneumoniae	177111
ERR025512	K. pneumoniae	PRJEB2111						MGH_64	Kleb_pneu_MGH_64_V1	K. pneumoniae	180001
ERR025515	K. pneumoniae	PRJEB2111						MGH_65	Kleb_pneu_MGH_65_V1	K. pneumoniae	180011
ERR025518	K. pneumoniae	PRJEB2111						MGH_69	Kleb_pneu_MGH_69_V1	K. pneumoniae	180051
ERR025519	K. pneumoniae	PRJEB2111						MGH_70	Kleb_pneu_MGH_70_V1	K. pneumoniae	180061
ERR025520	K. pneumoniae	PRJEB2111						MGH_72	Kleb_pneu_MGH_72_V1	K. pneumoniae	180081
ERR025521	K. pneumoniae	PRJEB2111						MGH_74	Kleb_pneu_MGH_74_V1	K. pneumoniae	180101
ERR025522	K. pneumoniae	PRJEB2111						MGH_75	Kleb_pneu_MGH_75_V1	K. pneumoniae	177141
ERR025523	K. pneumoniae	PRJEB2111						UCI_17	Kleb_pneu_UCI_17_V1	K. pneumoniae	186461
ERR025524	K. pneumoniae	PRJEB2111						UCICRE_2	Kleb_pneu_UCI_2_V1	K. pneumoniae	78171
ERR025525	K. pneumoniae	PRJEB2111						UCI_20	Kleb_pneu_UCI_20_V1	K. pneumoniae	116011
ERR025527	K. pneumoniae	PRJEB2111						UCI_25	Kleb_pneu_UCI_25_V1	K. pneumoniae	115981
ERR025529	K. pneumoniae	PRJEB2111						UCI_26_	Kleb_pneu_UCI_26_V1	K. pneumoniae	124671
ERR025531	K. pneumoniae	PRJEB2111						UCI_34	Kleb_pneu_UCI_34_V1	K. pneumoniae	115961
ERR025532	K. pneumoniae	PRJEB2111						UCICRE_4	Kleb_pneu_UCI_4_V1	K. pneumoniae	78151
ERR025534	K. pneumoniae	PRJEB2111						UCI_42	Kleb_pneu_UCI_42_V1	K. pneumoniae	115921
ERR025535	K. pneumoniae	PRJEB2111						UCI_56	Kleb_pneu_UCI_56_V1	K. pneumoniae	180151
ERR025536	K. pneumoniae	PRJEB2111						UCICRE_6	Kleb_pneu_UCI_6_V1	K. pneumoniae	78131
ERR025538	K. pneumoniae	PRJEB2111						UCI_60_	Kleb_pneu_UCI_60_V1	K. pneumoniae	177131
ERR025540	K. pneumoniae	PRJEB2111						UCI_62	Kleb_pneu_UCI_62_V1	K. pneumoniae	180181
ERR025541	K. pneumoniae	PRJEB2111						UCI_64	Kleb_pneu_UCI_64_V1	K. pneumoniae	177121
ERR025542	K. pneumoniae	PRJEB2111						UCI_68	Kleb_pneu_UCI_68_V1	K. pneumoniae	180211
ERR025543	K. pneumoniae	PRJEB2111						UCICRE_7	Kleb_pneu_UCI_7_V1	K. pneumoniae	78121
ERR025544	K. pneumoniae	PRJEB2111						UCICRE_8	Kleb_pneu_UCI_8_V1	K. pneumoniae	78111
ERR025545	K. pneumoniae	PRJEB2111						WGLW1	Kleb_pneu_WGLW1_V1	K. pneumoniae	497848
ERR025546	K. pneumoniae	PRJEB2111						WGLW2	Kleb_pneu_WGLW2_V1	K. pneumoniae	497868
ERR025547	K. pneumoniae	PRJEB2111						WGLW3	Kleb_pneu_WGLW3_V1	K. pneumoniae	497888
ERR025548	K. pneumoniae	PRJEB2111						WGLW5	Kleb_pneu_WGLW5_V1	K. pneumoniae	497908
ERR025550	K. pneumoniae	PRJEB2111						HSL4	Kleb_v1_0	K. pneumoniae	630618
ERR025553	K. pneumoniae	PRJEB2111						KlePne1.0		K. pneumoniae	188121
ERR025554	K. pneumoniae	PRJEB2111						DSM_30104	KlePneDSM30104	K. pneumoniae	482128
ERR025555	K. pneumoniae	PRJEB2111						hvKP1	KP1_contigs_1-272	K. pneumoniae	540438
ERR025557	K. pneumoniae	PRJEB2111						KP1-I		K. pneumoniae	125731
ERR025558	K. pneumoniae	PRJEB2111						KP2-R		K. pneumoniae	125711
ERR025561	K. pneumoniae	PRJEB2111						303K	Kp303K1_0	K. pneumoniae	67521
ERR025562	K. pneumoniae	PRJEB2111						KP4-R		K. pneumoniae	125701
ERR025563	K. pneumoniae	PRJEB2111						KP5-R		K. pneumoniae	125721
ERR025564	K. pneumoniae	PRJEB2111						Kb140	KPB_3_IHQD	K. pneumoniae	132421
ERR025566	K. pneumoniae	PRJEB2111						Kb677	KPB_4_IHQD	K. pneumoniae	132411
ERR025570	K. pneumoniae	PRJEB2111						ATCC_BAA-1705	KPBAA1705_01152013	K. pneumoniae	566578
ERR025571	K. pneumoniae	PRJEB2111						KpMDU1_1		K. pneumoniae	667958
ERR025572	K. pneumoniae	PRJEB2111						KP3-S	Kpn3159065	K. pneumoniae	125691
ERR025574	K. pneumoniae	PRJEB2111						KpQ15		K. pneumoniae	82011
ERR025575	K. pneumoniae	PRJEB2111						KpQ24		K. pneumoniae	82021
ERR025576	K. pneumoniae	PRJEB2111						RYC492	KPRYC492V1_1	K. pneumoniae	565208
ERR025581	K. pneumoniae	PRJEB2111						PR04	KP_version_2	K. pneumoniae	708188
ERR025583	K. pneumoniae	PRJEB2111						LAU-KP1	LAU-EC1	K. pneumoniae	81421
ERR025585	K. pneumoniae	PRJEB2111						LCT-KP182		K. pneumoniae	46711
ERR025589	K. pneumoniae	PRJEB2111						LCT-KP289		K. pneumoniae	46721
ERR025590	K. pneumoniae	PRJEB2111						SA1	LPSB1_2557	K. pneumoniae	97641
ERR025593	K. pneumoniae	PRJEB2111						BJ1-GA	LPSB6_2558	K. pneumoniae	97671
ERR025594	K. pneumoniae	PRJEB2111						JHCK1	MTE1_ImprovedAssembly	K. pneumoniae	572678
ERR025596	K. pneumoniae	PRJEB2111						VA360	MTE2_ImprovedAssembly	K. pneumoniae	572638
ERR025597	K. pneumoniae	PRJEB2111						KPB-1	SaK60	K. pneumoniae	180381
ERR025600	K. pneumoniae	PRJEB2111						T69	SB4536_2858	K. pneumoniae	97701
ERR025601	K. pneumoniae	PRJEB2111						KPB-2	SbK60	K. pneumoniae	180391
ERR025602	K. pneumoniae	PRJEB2111						KKBO-1	SeK50	K. pneumoniae	79891
ERR025603	K. pneumoniae	PRJEB2111						KKBO-4	SfK50	K. pneumoniae	79901
ERR025605	K. pneumoniae	PRJEB2111						UHKPC05		K. pneumoniae	187671
ERR025606	K. pneumoniae	PRJEB2111						UHKPC45		K. pneumoniae	187651
ERR025607	K. pneumoniae	PRJEB2111						UHKPC 52		K. pneumoniae	187661
ERR025609	K. pneumoniae	PRJEB2111						UKKV901664		K. pneumoniae	45341
ERR025610	K. pneumoniae	PRJEB2111						VAKPC278		K. pneumoniae	187641
ERR025616	K. pneumoniae	PRJEB2111						G5-2		K. pneumoniae	711888
ERR025618	K. pneumoniae	PRJEB2111						ATCC_25955		K. pneumoniae	23929480
ERR025619	K. pneumoniae	PRJEB2111						NB60		K. pneumoniae	114961
ERR025620	K. pneumoniae	PRJEB2111
ERR025621	K. pneumoniae	PRJEB2111
ERR025622	K. pneumoniae	PRJEB2111
ERR025624	K. pneumoniae	PRJEB2111
ERR025627	K. pneumoniae	PRJEB2111
ERR025628	K. pneumoniae	PRJEB2111
ERR025633	K. pneumoniae	PRJEB2111
ERR025635	K. pneumoniae	PRJEB2111
ERR025636	K. pneumoniae	PRJEB2111
ERR025637	K. pneumoniae	PRJEB2111
ERR025638	K. pneumoniae	PRJEB2111
ERR025641	K. pneumoniae	PRJEB2111
ERR025642	K. pneumoniae	PRJEB2111
ERR025645	K. pneumoniae	PRJEB2111
ERR025646	K. pneumoniae	PRJEB2111
ERR025647	K. pneumoniae	PRJEB2111
ERR025648	K. pneumoniae	PRJEB2111
ERR025649	K. pneumoniae	PRJEB2111
ERR025652	K. pneumoniae	PRJEB2111
ERR025654	K. pneumoniae	PRJEB2111
ERR025655	K. pneumoniae	PRJEB2111
ERR025657	K. pneumoniae	PRJEB2111
ERR025658	K. pneumoniae	PRJEB2111
ERR025659	K. pneumoniae	PRJEB2111
ERR025660	K. pneumoniae	PRJEB2111
ERR025661	K. pneumoniae	PRJEB2111
ERR025664	K. pneumoniae	PRJEB2111
ERR025667	K. pneumoniae	PRJEB2111
ERR025668	K. pneumoniae	PRJEB2111
ERR025670	K. pneumoniae	PRJEB2111
ERR025673	K. pneumoniae	PRJEB2111
ERR025675	K. pneumoniae	PRJEB2111
ERR025677	K. pneumoniae	PRJEB2111
ERR025678	K. pneumoniae	PRJEB2111
ERR025679	K. pneumoniae	PRJEB2111
ERR025680	K. pneumoniae	PRJEB2111
ERR025979	K. pneumoniae	PRJEB2111
ERR025980	K. pneumoniae	PRJEB2111
ERR025981	K. pneumoniae	PRJEB2111
ERR025985	K. pneumoniae	PRJEB2111
ERR025988	K. pneumoniae	PRJEB2111
ERR025989	K. pneumoniae	PRJEB2111
ERR025992	K. pneumoniae	PRJEB2111
ERR025993	K. pneumoniae	PRJEB2111
ERR025994	K. pneumoniae	PRJEB2111
ERR025995	K. pneumoniae	PRJEB2111
ERR025996	K. pneumoniae	PRJEB2111
ERR025997	K. pneumoniae	PRJEB2111
ERR025998	K. pneumoniae	PRJEB2111
ERR025999	K. pneumoniae	PRJEB2111
ERR026000	K. pneumoniae	PRJEB2111
ERR026001	K. pneumoniae	PRJEB2111
ERR560499	K. pneumoniae	PRJEB6688
ERR560500	K. pneumoniae	PRJEB6688
ERR560501	K. pneumoniae	PRJEB6688
ERR560502	K. pneumoniae	PRJEB6688
ERR560503	K. pneumoniae	PRJEB6688
ERR560505	K. pneumoniae	PRJEB6688
ERR560506	K. pneumoniae	PRJEB6688
ERR560507	K. pneumoniae	PRJEB6688
ERR560508	K. pneumoniae	PRJEB6688
ERR560509	K. pneumoniae	PRJEB6688
ERR560510	K. pneumoniae	PRJEB6688
ERR560511	K. pneumoniae	PRJEB6688
ERR560512	K. pneumoniae	PRJEB6688
ERR560513	K. pneumoniae	PRJEB6688
ERR560514	K. pneumoniae	PRJEB6688
ERR560515	K. pneumoniae	PRJEB6688
ERR560516	K. pneumoniae	PRJEB6688
ERR560517	K. pneumoniae	PRJEB6688
ERR560518	K. pneumoniae	PRJEB6688
ERR560519	K. pneumoniae	PRJEB6688
ERR560520	K. pneumoniae	PRJEB6688
ERR560521	K. pneumoniae	PRJEB6688
ERR560522	K. pneumoniae	PRJEB6688
ERR560523	K. pneumoniae	PRJEB6688
ERR560524	K. pneumoniae	PRJEB6688
ERR560525	K. pneumoniae	PRJEB6688
ERR562348	K. pneumoniae	PRJEB6688
ERR562350	K. pneumoniae	PRJEB6688
ERR562351	K. pneumoniae	PRJEB6688
ERR562352	K. pneumoniae	PRJEB6688
ERR562353	K. pneumoniae	PRJEB6688
ERR562354	K. pneumoniae	PRJEB6688
ERR562356	K. pneumoniae	PRJEB6688
ERR562357	K. pneumoniae	PRJEB6688
ERR562359	K. pneumoniae	PRJEB6688
ERR562360	K. pneumoniae	PRJEB6688
ERR562361	K. pneumoniae	PRJEB6688
A5054	K. pneumoniae	PRJEB7967
C3091	K. pneumoniae	PRJEB7967
CAS698	K. pneumoniae	PRJEB7967
CAS726	K. pneumoniae	PRJEB7967
CAS727	K. pneumoniae	PRJEB7967
CAS813	K. pneumoniae	PRJEB7967

## Sheet: TableS2
TABLE S2. In-house genomes used for KlebSeq strain identification validaton.
Sample	Species	K. pneumoniae sequence type	Accession information
8045	K. pneumoniae	82	Bioproject PRJEB7967
A5054	K. pneumoniae	82	Bioproject PRJEB7967
Brazil-2009b	K. pneumoniae	ST437	Bioproject PRJNA252957
C3091	K. pneumoniae	NF	Bioproject PRJEB7967
Canada-2009a	K. pneumoniae	512	Bioproject PRJNA252957
Canada-2009b	K. pneumoniae	20	Bioproject PRJNA252957
Canada-2009c	K. pneumoniae	152	Bioproject PRJNA252957
Canada-2009d	K. pneumoniae	SLVST815	Bioproject PRJNA252957
CAS698	K. pneumoniae	23	Bioproject PRJEB7967
CAS726	K. pneumoniae	23	Bioproject PRJEB7967
CAS727	K. pneumoniae	23	Bioproject PRJEB7967
CAS813	K. pneumoniae	23	Bioproject PRJEB7967
Guatemala-2009	K. pneumoniae	11	Bioproject PRJNA252957
India-2007a	K. pneumoniae	101	Bioproject PRJNA252957
India-2007b	K. pneumoniae	43	Bioproject PRJNA252957
Israel-2007a	K. pneumoniae	512	Bioproject PRJNA252957
Israel-2007b	K. pneumoniae	277	Bioproject PRJNA252957
Israel-2007c	K. pneumoniae	340	Bioproject PRJNA252957
Israel-2007d	K. pneumoniae	376	Bioproject PRJNA252957
Sp221	K. pneumoniae	249	Bioproject PRJEB7967
Sp29	K. pneumoniae	249	Bioproject PRJEB7967
TG22074	K. pneumoniae	15	TBD*
TG22084	K. pneumoniae	15	TBD*
TG22086	K. pneumoniae	34	Bioproject PRJEB7967
TG22092	K. variicola	2006	TBD*
TG28459	K. pneumoniae	36	Bioproject PRJEB7967
TG31708	K. pneumoniae	23	TBD*
TG31716	K. pneumoniae	23	TBD*
TG31732	K. pneumoniae	23	TBD*
TG31736	K. pneumoniae	260	TBD*
TG32076	K. pneumoniae	42	TBD*
TG64566	K. pneumoniae	101	TBD*
TG64698	K. pneumoniae	23	TBD*
TG65600	K. pneumoniae	2055	TBD*
TG69833	K. pneumoniae	36	TBD*
TG69835	K. pneumoniae	111	TBD*
TG69845	K. pneumoniae	776	TBD*
TG77275	K. pneumoniae	636	TBD*
TG77291	K. quasipneumoniae	978	TBD*
TG79500	K. pneumoniae	1401	TBD*
TG79504	K. pneumoniae	Unknown	TBD*
TG79508	K. pneumoniae	380	TBD*
TG79512	K. pneumoniae	SLV of ST34	TBD*
TG79516	K. pneumoniae	Unknown	TBD*
TG79520	K. pneumoniae	107	TBD*
US-CA-2007a	K. pneumoniae	340	Bioproject PRJNA252957
US-CA-2008	K. pneumoniae	833	Bioproject PRJNA252957
US-CA-2010a	K. pneumoniae	11	Bioproject PRJNA252957
US-CA-2010b	K. pneumoniae	37	Bioproject PRJNA252957
US-CA-2011	K. pneumoniae	14	Bioproject PRJNA252957
US-FL-2008	K. pneumoniae	SLVST513	Bioproject PRJNA252957
US-GA-2006b	K. pneumoniae	20	Bioproject PRJNA252957
US-GA-2009b	K. variicola	1 SNP from ST360	Bioproject PRJNA252957
US-IL-2008b	K. pneumoniae	14	Bioproject PRJNA252957
US-IL-2009a	K. pneumoniae	258	Bioproject PRJNA252957
US-IL-2009b	K. pneumoniae	258	Bioproject PRJNA252957
US-MD-2005	K. pneumoniae	228	Bioproject PRJNA252957
US-MD-2006	K. pneumoniae	11	Bioproject PRJNA252957
US-MD-2011	K. pneumoniae	14	Bioproject PRJNA252957
US-MI-2008	K. pneumoniae	14	Bioproject PRJNA252957
US-MO-2006	K. pneumoniae	14	Bioproject PRJNA252957
US-NC-1996	K. pneumoniae	37	Bioproject PRJNA252957
US-NM-2007	K. pneumoniae	258	Bioproject PRJNA252957
US-NY-2004a	K. pneumoniae	234	Bioproject PRJNA252957
US-NY-2004c	K. pneumoniae	SLVST244	Bioproject PRJNA252957
US-NY-2004d	K. pneumoniae	42	Bioproject PRJNA252957
US-NY-2005b	K. pneumoniae	65	Bioproject PRJNA252957
US-NY-2005c	K. pneumoniae	ST258 clade 1	Bioproject PRJNA252957
US-NY-2009a	K. pneumoniae	ST258 clade 1	Bioproject PRJNA252957
US-PA-2001	K. quasipneumoniae	334	Bioproject PRJNA252957
US-SD-2012	K. pneumoniae	258	Bioproject PRJNA252957
US-TX-2001	K. pneumoniae	SLVST427	Bioproject PRJNA252957
US-TX-2011	K. pneumoniae	39	Bioproject PRJNA252957
US-VA-2007	K. pneumoniae	45	Bioproject PRJNA252957
US-VA-2008a	K. pneumoniae	ST258 clade 1	Bioproject PRJNA252957
US-VA-2008b	K. pneumoniae	719	Bioproject PRJNA252957
US-WA-2010	K. pneumoniae	147	Bioproject PRJNA252957
TG75900	K. quasipneumoniae	196	TBD*
*Uploaded this study

## Sheet: TableS3
TABLE S3. KlebSeq assay information.
Assay Name	Assay type	Primer Name	Primer Sequence with Universal Taila	Amplicon length	Example isolate used for WGS validation of assay	Validation method when no isolate available	Threshold of identity to reference where appropriate (Maximum number of SNPs allowed)	Multiplex Assay Pool
Species Identification Assays
Kp-M1_UT	presence/absence	Kp_M1_UT1_F	ACCCAACTGAATGGAGCCGTTCCTCACCGTAGTGG	321	See Table 1		97% (10)	1
		Kp_M1_UT1_R	ACGCACTTGACTTGTCTTCTCCAGCGTGACATAATCGG				94% (20) to include identification of K. variicola and K. quasipneumoniae
Kp-M2_UT	presence/absence	Kp_M2_UT1_F	ACCCAACTGAATGGAGCTGCCTATCGCCACTTTATTGA	366	See Table 1		97% (15)	1
		Kp_M2_UT1_R	ACGCACTTGACTTGTCTTCCGGTCGTTAATCGCCTTCT
Koxy_UT	presence/absence	Koxy_UT_F	ACCCAACTGAATGGAGCCCGTCGCCGTATTACTGAT	362	See Table 1			1
		Koxy_UT_R	ACGCACTTGACTTGTCTTCTCTCTACAACACGCTACCCTA
Kvari_UT	SNP (T43 to G, T67 to C, C91 to T, G126 to A, G143 to T, T181 to C, G184 to T, A220 to G, A235 to G)	Kvari_UT_F	ACCCAACTGAATGGAGCTCAGCTATCGCCTGGAGTGCTA	287	See Table S3, Fig 3		91% (26)	3
		Kvari_UT_R	ACGCACTTGACTTGTCTTCCTGCTCCTGGCCGACAAAC
Kquasi_UT	SNP (A39 to G, A51 to G, G63 to A, A78 to C, G82 to C, T147 to C)	Kquasi_UT_F	ACCCAACTGAATGGAGCGCCATAATGCAGCCTTTGC	187	See Table S3, Fig 3		92% (15)	3
		Kquasi_UT_R	ACGCACTTGACTTGTCTTCATCGCGTGAACGTCAGCTTCT
Clonal Group Identification Assays
ST3_UT	SNP (C25 to T)	ST3_UT_F	ACCCAACTGAATGGAGCGCAGCCGTACAGACCGA	237	Sequence type not available	KlebSeq on non-ST3 K. pneumoniae	98% (5); also identifies K. variicola and K. quasipneumoniae	3
		ST3_UT_R	ACGCACTTGACTTGTCTTCCYATTCGCCAGCAGGACTA
CG14_UT	SNP (G42 to A)	CG14_UT_F	ACCCAACTGAATGGAGCGGGATCGASTTCACGTCCAC	271	See Table S3		94% (17)	3
		CG14_UT_R	ACGCACTTGACTTGTCTTCACGCCGAGGGACARGAGM
ST14_UT	SNP (T33 to A)	ST14_UT_F	ACCCAACTGAATGGAGCGCAGATTTAACCGAGCTGGTCT	205	See Table S3		98% (5)	3
		ST14_UT_R	ACGCACTTGACTTGTCTTCAGAGCGATGGCGAAGAGA
innerST14_UT	SNP (G37 to A)	innerST14_UT_F	ACCCAACTGAATGGAGCCGACAACCGCTTCGCTACC	273	See Table S3		96.5% (10)	3
		innerST14_UT_R	ACGCACTTGACTTGTCTTCAGYACCGGGCGCAGATTG
ST15_UT	SNP (C26 to T)	ST15_UT_F	ACCCAACTGAATGGAGCGMACGCCGACGTCATYCT	271	See Table S3		93.5% (18)	3
		ST15_UT_R	ACGCACTTGACTTGTCTTCCAGTGCTTGCATAGTGTCCTCTT
CG20_UT	SNP (T37 to C)	CG20_UT_F	ACCCAACTGAATGGAGCCGGTGGTGTTTGTCTGAACG	144	See Table S3		98% (3)	3
		CG20_UT_R	ACGCACTTGACTTGTCTTCCAGGTGCGGATCTTGTCAATG
ST20_UT	SNP (G35 to A)	ST20_UT_F	ACCCAACTGAATGGAGCTCTTTGATCTTGTCCGGGTTGA	240	See Table S3		98% (5); also identifies K. variicola and K. quasipneumoniae	3
		ST20_UT_R	ACGCACTTGACTTGTCTTCCCTCGGCGATATGGACTTCA
ST23_UT	SNP (T36 to A)	ST23_UT_F	ACCCAACTGAATGGAGCGCTRCCGTTGACCTTTATTGC	247	See Table S3		97% (8); also identifies K. variicola and K. quasipneumoniae	3
		ST23_UT_R	ACGCACTTGACTTGTCTTCGCCGAAGCGTTCATAGAAATCC
CG25_UT	SNP (C57 to T)	CG25_UT_F	ACCCAACTGAATGGAGCGGCATTGGCGTCAATAAAGC	266	See Table S3		96% (11)	3
		CG25_UT_R	ACGCACTTGACTTGTCTTCATAGCCGCCAGACGAATTACCA
CG29_UT	SNP (C30 to G)	CG29_UT_F	ACCCAACTGAATGGAGCTCGACAACATCGTCGTCTTTC	259	See Table 3		98% (6)	3
		CG29_UT_R	ACGCACTTGACTTGTCTTCTGCTGCACAGCACTCGTAAG
CG34_UT	SNP (C36 to T)	CG34_UT_F	ACCCAACTGAATGGAGCGACGATGTYGATGTGGCGATT	293	See Table S3		96% (12)	3
		CG34_UT_R	ACGCACTTGACTTGTCTTCACGCCCTGCCCGTGAATG
CG35_UTb	SNP (C34 to T)	CG35_UT_F	GTCGTCTGGTTCGGTCATTC	247	Sequence type not available	KlebSeq on non-CG35 K. pneumoniae	98% (5)	3
		CG35_UT_R	GGTGTACAGCGAGGTCATAAAGG
CG36_UT2	SNP (A31 to G)	CG36_UT2_F	ACCCAACTGAATGGAGCGCAGGCATGGAGCGTGT	245	See Table S3		97% (8); also identifies K. variicola and K. quasipneumoniae	3
		CG36_UT2_R	ACGCACTTGACTTGTCTTCGCTTCGGCAGTAAACCGTAA
CG37_UT	SNP (G40 to A)	CG37_UT_F	ACCCAACTGAATGGAGCCCCGTTGGCCATCGTATGTC	250	See Table S3		96.5% (9)	3
		CG37_UT_R	ACGCACTTGACTTGTCTTCGAGCGCATAGAAGTGACCATTC
CG42_UT	SNP (C40 to A)	CG42_UT_F	ACCCAACTGAATGGAGCCTCYAGCACGATGTCGTAAGG	248	See Table S3		97.5% (7)	3
		CG42_UT_R	ACGCACTTGACTTGTCTTCGCGAGCATCGYGAGATTAGYG
innerCG42_UT	SNP (C41 to T)	innerCG42_UT_F	ACCCAACTGAATGGAGCGCCCAAAGCATGGTCTATGAAC	248	See Table S3		96.5% (9)	3
		innerCG42_UT_R	ACGCACTTGACTTGTCTTCCGCACGTCGGTTATTTGGTTG
CG43_UT	SNP (T24 to C)	CG101_UT_F	ACCCAACTGAATGGAGCGGRCCCAGCTATGTGC	264	See Table S3		96% (11); also identifies K. variicola and K. quasipneumoniae	3
		CG101_UT_R	ACGCACTTGACTTGTCTTCCCACCATTCRATGCTTGCTTT
CG45_UT	SNP (C27 to A)	CG45_UT_F	ACCCAACTGAATGGAGCACCGGCTCGTCGCCTTTC	228	See Table S3		96.5% (8)	3
		CG45_UT_R	ACGCACTTGACTTGTCTTCTCACACCAGCCCATATACCA
CG48_UT	SNP (T34 to A)	CG48_UT_F	ACCCAACTGAATGGAGCGCTTCGCATTCTGGTAGCTGT	164	Sequence type not available	KlebSeq on non-CG48 K. pneumoniae	97% (5); also identifies K. variicola and K. quasipneumoniae	3
		CG48_UT_R	ACGCACTTGACTTGTCTTCCAACTCGGCRCTGTTCGT
CG76_UT	SNP (G29 to A)	CG76_UT_F	ACCCAACTGAATGGAGCTAGCCGCTCTTGTTGATGGA	236	Sequence type not available	KlebSeq on non-CG76 K. pneumoniae	98% (5); also identifies K. variicola and K. quasipneumoniae	3
		CG76_UT_R	ACGCACTTGACTTGTCTTCACGCTGTGGACGCAGTA
CG86_UT	SNP (C31 to T)	CG86_UT_F	ACCCAACTGAATGGAGCATACCCGGCGGAAGAYCT	240	Sequence type not available	KlebSeq on non-CG86 K. pneumoniae	97.5% (6)	3
		CG86_UT_R	ACGCACTTGACTTGTCTTCAGGGCCAGCATCGCTTTCAG
CG105_UT	SNP (C27 to T)	CG105_UT_F	ACCCAACTGAATGGAGCCAGCCAGGACGCTTTCGTTAG	258	See Table S3		96.5% (10)	3
		CG105_UT_R	ACGCACTTGACTTGTCTTCTCGGCGTTGAGGTTRCT
CG111_UT	SNP (C41 to T)	CG111_UT_F	ACCCAACTGAATGGAGCCCAGCAACTGCGCTTTGTC	270	See Table S3		96% (11)	3
		CG111_UT_R	ACGCACTTGACTTGTCTTCCGTCTGGAGCATGGAAGATGA
ST133_UT	SNP (C40 to T)	ST133_UT_F	ACCCAACTGAATGGAGCCGTTCTCAGCAGTTCGATTTCATCT	277	See Table 3		90% (28)	3
		ST133_UT_R	ACGCACTTGACTTGTCTTCCGCCGATAAGCAGTCGCT
ST134_UT	SNP (G34 to T)	ST134_UT_F	ACCCAACTGAATGGAGCCCGATGGCGACAAATAAACCA	263	Sequence type not available	Specimen MLST	97% (8)	3
		ST134_UT_R	ACGCACTTGACTTGTCTTCGCAGTGGAAGAGGCTCTGTA			KlebSeq on non-ST134 K. pneumoniae
CG220_UT	SNP (G31 to A)	CG220_UT_F	ACCCAACTGAATGGAGCCAACCCGGCGCACTTTC	253	Sequence type not available	KlebSeq on non-CG220 K. pneumoniae	98% (6); also identifies K. variicola and K. quasipneumoniae	3
		CG220_UT_R	ACGCACTTGACTTGTCTTCCGCGTCCAGACGATATCTTTG
CG258_UT	SNP (G45 to A)	CG258_UT_F	ACCCAACTGAATGGAGCTTRACAGAATGGCAGAGAAGAAAGG	234	See Table S3		98% (5)	3
		CG258_UT_R	ACGCACTTGACTTGTCTTCGTGGCGGCGTTTACAAATCAG
CG258wo395_UT	SNP (T42 to G)	CG258wo395_UT_F	ACCCAACTGAATGGAGCGAGCTGACCGAAGAGTTCATCA	259	See Table S3		98% (6); also identifies K. variicola and K. quasipneumoniae	3
		CG258wo395_UT_R	ACGCACTTGACTTGTCTTCGCAGTTCCAGAGCCTGTTTC
ST258_UT1c	SNP (T35 to C)	ST258_UT1_F	ACCCAACTGAATGGAGCATGGTGGTGCGCCAGTG	120	See Table S3		95% (6); also identifies K. variicola and K. quasipneumoniae	3
		ST258_UT1_R	ACGCACTTGACTTGTCTTCGCTGACCGAGACGTTGTC
ST258_UT2	SNP (T30 to A)	ST258_UT2_F	ACCCAACTGAATGGAGCTCAGTTTGCCAGTCTCGGTTT	238	See Table S3		97% (9)	3
		ST258_UT2_R	ACGCACTTGACTTGTCTTCGCGTCTGGCGTAAGAGGTA
ST258clade1_UT	SNP (C35 to A)	ST258clade1_UT_F	ACCCAACTGAATGGAGCGATCAGATCCAACGGGCAGAAG	234	See Table S3		96.5% (9)	3
		ST258clade1_UT_R	ACGCACTTGACTTGTCTTCTTGCGCGCTTAATCATTGC
ST258clade2_UT	SNP (G37 to T)	ST258clade2_UT_F	ACCCAACTGAATGGAGCGCTGACCTGCGGGTTGTTT	230	See Table S3		95% (12)	3
		ST258clade2_UT_R	ACGCACTTGACTTGTCTTCGCCACGATCTTCCTGCTGAA
ST340_UT	SNP (C38 to A)	ST340_UT_F	ACCCAACTGAATGGAGCTCGAGCCGGTTTGTTCATCG	256	See Table S3		97% (8)	3
		ST340_UT_R	ACGCACTTGACTTGTCTTCCCGGACTACAGGACACTACA
ST380_UT	SNP (C34 to T)	ST380_UT_F	ACCCAACTGAATGGAGCGACAGTCACCCTTACCTACTACC	300	See Table S3		97.5% (8)	3
		ST380_UT_R	ACGCACTTGACTTGTCTTCCAGGTGGCCGGATTAAACTC
CG392_UT	SNP (G37 to A)	CG392_UT_F	ACCCAACTGAATGGAGCCATGCAGGGAGAAGGCAAA	255	See Table S3		96% (11)	3
		CG392_UT_R	ACGCACTTGACTTGTCTTCACCCAGGCGAAGCGATGTTC		See Table 3
ST395_UT	SNP (C34 to T)	ST395_UT_F	ACCCAACTGAATGGAGCCCCTTTGGGCGGCRCAT	261	Sequence type not available		97% (8)	3
		ST395_UT_R	ACGCACTTGACTTGTCTTCAACGCTCAGGCGGAAGAC
ST437_UT	SNP (G35 to T)	ST437_UT_F	ACCCAACTGAATGGAGCCGACCATGATATGGCGGTGTTC	290	See Table S3		97% (9)	3
		ST437_UT_R	ACGCACTTGACTTGTCTTCTGACCGCGCCTTTACGAT
AMR Gene Assays
blaKPC_UT1	presence/absence	blaKPC_UT1_F	ACCCAACTGAATGGAGCCGTCTAGTTCTGCTGTCTTGT	338	TG79504			1
		blaKPC_UT1_R	ACGCACTTGACTTGTCTTCACCGTCATGCCTGTTGTC
blaKPC_UT2	presence/absence	blaKPC_UT2_F	ACCCAACTGAATGGAGCTTGTTGATTGGCTAAAGGGAAAC	133	TG79504			1
		blaKPC_UT2_R	ACGCACTTGACTTGTCTTCCAGACGACGGCATAGTCATT
blaNDM_UT1	presence/absence	blaNDM_UT1_F	ACCCAACTGAATGGAGCGGACAAGATGGGCGGTATG	323	US-CA-2010b (Bioproject PRJNA252957)			1
		blaNDM_UT1_R	ACGCACTTGACTTGTCTTCCGGCGTAGTGCTCAGTG
blaNDM_UT2	presence/absence	blaNDM_UT2_F	ACCCAACTGAATGGAGCCAACTGGATCAAGCAGGAGAT	130	US-CA-2010b (Bioproject PRJNA252957)			1
		blaNDM_UT2_R	ACGCACTTGACTTGTCTTCCGACAACGCATTGGCATAAG
blaVIM_UT	presence/absence	blaVIM_UT_F1	ACCCAACTGAATGGAGCGGCGGCGTTGATGTCCTT	237	US-WA-2010 (Bioproject PRJNA252957)			1
		blaVIM_UT_R1	ACGCACTTGACTTGTCTTCGGCACAACCACCGTATAGCA
		blaVIM_UT_R2	ACGCACTTGACTTGTCTTCCGCACAACCACCATAGAGCA
blaOXA-48_UT	presence/absence	blaOXA-48_UT_F1	ACCCAACTGAATGGAGCTGGCTCGAYGGTGGTATTCG	201	No positive available			1
		blaOXA-48_UT_F2	ACCCAACTGAATGGAGCGGCTCGATGGCGGCATTC
		blaOXA-48_UT_R1	ACGCACTTGACTTGTCTTCGACCCACCAGCCAATCTTAG
		blaOXA-48_UT_R2	ACGCACTTGACTTGTCTTCGACCCACCAACCGATCTGAG
blaCTX-M-G1_64_UT	presence/absence	blaCTX-M-G1_64_UT_F	ACCCAACTGAATGGAGCCCGTCACGCTGTTGTTAGG	157	TG79504			1
		blaCTX-M-G1_64_UT_R	ACGCACTTGACTTGTCTTCCGCTCATCAGCACGATAAAGT
blaCTX-M-G1_UT	presence/absence	blaCTX-M-G1_UT2_F	ACCCAACTGAATGGAGCGACGATGTCACTGGCTGAG	350	TG79504			1
		blaCTX-M-G1_UT2_R	ACGCACTTGACTTGTCTTCCCACAACCCAGGAAGCAG
blaCTX-M-G2_UT1	presence/absence	blaCTX-M-G2_UT1_F	ACCCAACTGAATGGAGCTGGCGCAGACCCTGAAAA	181	US-NY-2005d (Bioproject PRJNA252957)			1
		blaCTX-M-G2_UT1_R	ACGCACTTGACTTGTCTTCATATCGTTGGTGGTGCCATAA
blaCTX-M-G2_UT2	presence/absence	blaCTX-M-G2_UT2_F	ACCCAACTGAATGGAGCATGGCGCAGACCCTGAAA	158	US-NY-2005d (Bioproject PRJNA252957)			3
		blaCTX-M-G2_UT2_R	ACGCACTTGACTTGTCTTCCCGCTGCCGGTTTTATCG
blaCTX-M-G8_G25_UT1	presence/absence	blaCTX-M-G8G25_UT1_F	ACCCAACTGAATGGAGCGAGCCGACGCTCAACACC	201	No positive available			1
		blaCTX-M-G8G25_UT1_R	ACGCACTTGACTTGTCTTCCCCGACAACCCACGATGT
blaCTX-M-G8_G25_UT2	presence/absence	blaCTX-M-G8G25_UT2_F	ACCCAACTGAATGGAGCGCTCAACACCGCGATCCC	193	No positive available			3
		blaCTX-M-G8G25_UT3_R	ACGCACTTGACTTGTCTTCCCCGACAACCCACGATGT
blaCTX-M-G9_UT1	presence/absence	blaCTX-M-G9_UT1_F	ACCCAACTGAATGGAGCTTCGTCTGGATCGCACTGA	374	TG28186 (Escherichia coli)			1
		blaCTX-M-G9_UT1_R	ACGCACTTGACTTGTCTTCGATGATTCTCGCCGCTGAAG
blaCTX-M-G9_UT2	presence/absence	blaCTX-M-G9_UT2_F	ACCCAACTGAATGGAGCCGCTGGTTCTGGTGACCTA	86	TG28186 (Escherichia coli)			1
		blaCTX-M-G9_UT2_R	ACGCACTTGACTTGTCTTCGATGATTCTCGCCGCTGAAG
blaGES_UT	presence/absence	blaGES_UT_F	ACCCAACTGAATGGAGCGGTGCAGCTTAGCGACAATG	275	No positive available			1
		blaGES_UT_R	ACGCACTTGACTTGTCTTCCTCCCGTTTGGTTTCCGATCAG
gyrA_Kleb_UT1	region of interest	gyrA_Kleb_UT1_F	ACCCAACTGAATGGAGCCAATGACTGGAACAAAGCCT	170	susceptibe: TG22086 (Bioproject PRJEB7967)		95% (9); also identifies K. quasipneumoniae and K. variicola gyrA	1
	quinolone resistance determining region at nucleotides 77-91. Wild type is SAVYD.	gyrA_Kleb_UT1_R	ACGCACTTGACTTGTCTTCCGATGGAACCAAAGTTACCC		resistant: TG22074
parC_Kleb_UT2	region of interest	parC_Kleb_UT2_F	ACCCAACTGAATGGAGCCAGCGCGAAATTCAAAAAGT	180	susceptibe: TG22074		97.5% (5)	1
	quinolone resistance determining region at nucleotides 77-85. Wild type is CYE.	parC_Kleb_UT2_R	ACGCACTTGACTTGTCTTCGCGAAAGATTTGGGATCGTC		resistant: No positive available
qnrA_UT	presence/absence	qnrA_UT_F	ACCCAACTGAATGGAGCGATTTGAGYGACAGCCGTTT	297	Brazil-2009b (Bioproject PRJNA252957)			2
		qnrA_UT_R	ACGCACTTGACTTGTCTTCGCAGAAGTACATCTTATGGCTGA
qnrC_UT	presence/absence	qnrC_UT_F	ACCCAACTGAATGGAGCGCTAATTTCTCACAGGCAAACTTT	78	No positive available			2
		qnrC_UT_R	ACGCACTTGACTTGTCTTCACAACCCGTAATGTAAGCAGAG
qnrD_UT	presence/absence	qnrD_UT_F	ACCCAACTGAATGGAGCCGACAGGAATAGCTTGGAAGG	306	No positive available			2
		qnrD_UT_R	ACGCACTTGACTTGTCTTCCCAGTTATCACAGTGCCATTC
qnrS_UT2	presence/absence	qnrS_UT_F	ACCCAACTGAATGGAGCGTGCTAACTTGCGTGATACGA	286	US-FL-2008 (Bioproject PRJNA252957)			2
		qnrS_UT_R1	ACGCACTTGACTTGTCTTCTCCATATTGGCATAGGAAAGATTACA
		qnrS_UT_R2	ACGCACTTGACTTGTCTTCTCCATATTGGCATAAGACAGGTTACA
qnrB-C1_UT	presence/absence	qnrB-C1_UT_F	ACCCAACTGAATGGAGCCGACGTTCAGTGGTTCRGATCT	61	TG22084			2
		qnrB-C1_UT_R	ACGCACTTGACTTGTCTTCGCKGCTCGCCAGTCGAAA
qnrB-C2_UT	presence/absence	qnrB-C2_UT_F	ACCCAACTGAATGGAGCACCAATCTAAGCTACGCCAACTT	82	No positive available	Positive specimen analysis		2
		qnrB-C2_UT_R	ACGCACTTGACTTGTCTTCCCTGAGTTCCCATCCAGCG
qnrB-C3_UT	presence/absence	qnrB-C3_UT_F	ACCCAACTGAATGGAGCCGCATATATCACCAATACCAACTT	281	TG41249 (Providencia stuartii)			2
		qnrB-C3_UT_R	ACGCACTTGACTTGTCTTCGTTCCAGGAKCAACGATGCC
aac6-Ib_UT	presence/absence and SNP (T36 to A or C AND G267 to T confers quinolone resistance rather than aminoglycoside resistance)	aac6-Ib_UT_F1	ACCCAACTGAATGGAGCCCCAGTCGTACGTTGCTCTTG	303	aac6-Ib: TG22074			2
		aac6-Ib_UT_F2	ACCCAACTGAATGGAGCGCTCAGTCGTACATTGCACTC		aac6-Ib-cr: US-VA-2007 (Bioproject PRJNA252957)
		aac6-Ib_UT_R	ACGCACTTGACTTGTCTTCCCTGGCGTGTTTGAACCATGTAC
aac3-II_UT	presence/absence	aac3-II_UT_F	ACCCAACTGAATGGAGCCGCGTCGAACAGGTAGCA	210	TG79504			2
		aac3-II_UT_R	ACGCACTTGACTTGTCTTCCGGTGGGTGACGTATGAGATG
aph3-I_UT	presence/absence	aph3-I_UT_F	ACCCAACTGAATGGAGCGCGTTGCCAATGATGTTACAGA	277	TG22074			2
		aph3-I_UT_R	ACGCACTTGACTTGTCTTCGCCTGAGCGAGACGAAATACG
aadB_UT	presence/absence	aadB_UT_F	ACCCAACTGAATGGAGCGCGCGTCAYGGAGGAGTTG	268	US-MD-2006 (Bioproject PRJNA252957)			2
		aadB_UT_R	ACGCACTTGACTTGTCTTCTGCGAGCCTGTAGGACTCTA
aadA_UT	presence/absence	aadA_UT_F	ACCCAACTGAATGGAGCGGCAGCGCAATGACATTCTTG	241	TG22074			2
		aadA_UT_R	ACGCACTTGACTTGTCTTCCGGGACAACGTAAGCACTACA
arr_UT	presence/absence	arr_UT_F1	ACCCAACTGAATGGAGCCCACGGCGCTTTAAGTCCTC	245	TG22074			2
		arr_UT_F2	ACCCAACTGAATGGAGCCATGTAAACCACGACGTTTTAAATCTTC
		arr_UT_R	ACGCACTTGACTTGTCTTCGGAGCTGAACTTGCTATGTCACT
aadA5_UT	presence/absence	aadA5_UT_F	ACCCAACTGAATGGAGCGCTGCGACACTGGACACAATC	211	Israel-2007b (Bioproject PRJNA252957)			2
		aadA5_UT_R	ACGCACTTGACTTGTCTTCCGCTTCGAGCGACAACAGTTAG
armA	presence/absence	armA_UT1_F	ACCCAACTGAATGGAGCACTATTCTGCCTATCCTAATTGGG	121	TG22074			2
		armA_UT1_R	ACGCACTTGACTTGTCTTCTCATTTAATGTTGCGACTCTTTCA
rmtA_UT1	presence/absence	rmtA_UT1_F	ACCCAACTGAATGGAGCGAATTGGACTGCCTCTACGATT	123	No positive available			2
		rmtA_UT1_R	ACGCACTTGACTTGTCTTCGCACGCCCATACAGATGT
rmtB_UT1	presence/absence	rmtB_UT1_F	ACCCAACTGAATGGAGCAAGGCATGGAGGCGAAC	100	No positive available			2
		rmtB_UT1_R	ACGCACTTGACTTGTCTTCAAGTATATAAGTTCTGTTCCGATGGT
rmtC_UT1	presence/absence	rmtC_UT1_F	ACCCAACTGAATGGAGCAATACTCCACACTTTATCCACCAA	97	Guatemala-2009 (Bioproject PRJNA252957)			2
		rmtC_UT1_R	ACGCACTTGACTTGTCTTCTTCTTGCGAACCTCCTTCTC
rmtD1&D2	presence/absence	rmtD1&D2_F	ACCCAACTGAATGGAGCAACGATGCGACGATCCATT	142	No positive available			2
		rmtD1&D2_R	ACGCACTTGACTTGTCTTCGCGATTTGCTGTGCGAAA
npmA	presence/absence	npmA_UT1_F	ACCCAACTGAATGGAGCCCGCTTGCTGGTACATATCTA	102	No positive available	Positive specimen analysis		2
		npmA_UT1_R	ACGCACTTGACTTGTCTTCCCTATCTCGTCCGCTATCTG
dfrA1_UT	presence/absence	dfrA1_UT_F	ACCCAACTGAATGGAGCAATGGCTGTTGGTTGGACG	63	TG42433			2
		dfrA1_UT_R	ACGCACTTGACTTGTCTTCCATACTTTCGGTTGGGTAATGCT
dfrA15_UT	presence/absence	dfrA15_UT_F	ACCCAACTGAATGGAGCAATATGCCGTTGTAACTCGTTCA	117	No positive available			2
		dfrA15_UT_R	ACGCACTTGACTTGTCTTCACACAATCACATGATCCGTTATCG
dfrA16_UT	presence/absence	dfrA16_UT_F	ACCCAACTGAATGGAGCAGTATGCAGTTGTAACTCGCTCTA	129	No positive available			2
		dfrA16_UT_R	ACGCACTTGACTTGTCTTCCACCACCACCAGAAACGATAAC
dfrA14-30_UT	presence/absence	dfrA14-30_UT_F	ACCCAACTGAATGGAGCGTGATTGGTTGCGGTCCA	261	US-PA-2001 (Bioproject PRJNA252957)			2
		dfrA14-30_UT_R	ACGCACTTGACTTGTCTTCCCCGCCACCAGACACTAT
dfrA6-31_UT	presence/absence	dfrA6-31_UT_F	ACCCAACTGAATGGAGCYGAGAATGGAGTAATTGGCTCT	277	No positive available			2
		dfrA6-31_UT_R	ACGCACTTGACTTGTCTTCWATTTCACCACCACCAGAAACAAA
dfrA26-13_UT	presence/absence	dfrA26-13_UT_F	ACCCAACTGAATGGAGCGGGWGCCAATCGGGTTAT	85	US-CA-2007a (Bioproject PRJNA252957)			2
		dfrA26-13_UT_R1	ACGCACTTGACTTGTCTTCCTCAGTGAGTCTGCGAAA
		dfrA26-13_UT_R2	ACGCACTTGACTTGTCTTCCTCGGTGAGCCTGCGAAA
dfrA8_UT	presence/absence	dfrA8_UT_F	ACCCAACTGAATGGAGCAAAGACTACGAGCAGAATGGC	60	Brazil-2009b (Bioproject PRJNA252957)			2
		dfrA8_UT_R	ACGCACTTGACTTGTCTTCACGGTAAGTGAAGTAAGTGTGAAG
dfrA3b_UT	presence/absence	dfrA3b_UT_F	ACCCAACTGAATGGAGCAACGCTGCCATTGTTACCA	107	No positive available			2
		dfrA3b_UT_R	ACGCACTTGACTTGTCTTCAAGCCTTGAAGTGTTCTGGAG
dfrA9_UT	presence/absence	dfrA9_UT_F	ACCCAACTGAATGGAGCAAGACAGGAGGTATCGGATTTGA	319	No positive available			2
		dfrA9_UT_R	ACGCACTTGACTTGTCTTCCGTAGGCAGCTAAGTTCTCGTA
dfrA24_UT	presence/absence	dfrA24_UT_F	ACCCAACTGAATGGAGCAAGACCGCATCAATATCGTCATC	60	No positive available			2
		dfrA24_UT_R	ACGCACTTGACTTGTCTTCCATAGCAAGCCGTCCAAGAA
dfrA27-28_UT	presence/absence	dfrA27-28_UT_F	ACCCAACTGAATGGAGCAAGACTCTTACGAACCATGTTGTT	109	Colombia-2009a (Bioproject PRJNA252957)			2
		dfrA27-28_UT_R	ACGCACTTGACTTGTCTTCCCTCTGGCTCGGAATCTATTG
dfrA25_UT	presence/absence	dfrA25_UT_F	ACCCAACTGAATGGAGCAAGCACTGACCTATAACCAATGG	302	TG22010			2
		dfrA25_UT_R	ACGCACTTGACTTGTCTTCCCCAGGAATGTTCGGAAAGAAA
dfrA10_UT	presence/absence	dfrA10_UT_F	ACCCAACTGAATGGAGCAAGCATTCAGAGACACAACCAA	51	TG21173 (Acinetobacter baumannii)			2
		dfrA10_UT_R	ACGCACTTGACTTGTCTTCAACCAACACCACCAATGACAT
dfrA32_UT	presence/absence	dfrA32_UT_F	ACCCAACTGAATGGAGCAAGGTGAGCAGCTAATCTTTAAGG	134	No positive available	Positive specimen analysis		2
		dfrA32_UT_R	ACGCACTTGACTTGTCTTCTGACCCTGAAATTCCATTCTTTGA
dfrA20_UT	presence/absence	dfrA20_UT_F	ACCCAACTGAATGGAGCAAGTCGCACAACATCTTGAAGG	63	No positive available			2
		dfrA20_UT_R	ACGCACTTGACTTGTCTTCAGATTTGAGCACCACCAATAATGA
dfrA23_UT	presence/absence	dfrA23_UT_F	ACCCAACTGAATGGAGCAATCAATATCACGACAGCGATCAA	222	No positive available			2
		dfrA23_UT_R	ACGCACTTGACTTGTCTTCCTTCACGGGATGGGTCTCA
dfrA7_UT	presence/absence	dfrA7_UT_F	ACCCAACTGAATGGAGCAATCAGTGGCTCCTTGTTGG	53	TG21968			2
		dfrA7_UT_R	ACGCACTTGACTTGTCTTCGGAAGAACACCCATAGAGTCAAAT
dfrA29_UT	presence/absence	dfrA29_UT_F	ACCCAACTGAATGGAGCAATCAGTGGCTTCTTGTCGG	246	No positive available			2
		dfrA29_UT_R	ACGCACTTGACTTGTCTTCGTGGATGATAGATAAGTGGATGGT
dfrA17_UT	presence/absence	dfrA17_UT_F	ACCCAACTGAATGGAGCAATGGCGTAATCGGTAGTGG	174	No positive available	Positive specimen analysis		2
		dfrA17_UT_R	ACGCACTTGACTTGTCTTCGCTTGAAATTCCGTTCTTTGACA
dfrA18_UT	presence/absence	dfrA18_UT_F	ACCCAACTGAATGGAGCACGCATTGCTGTCATTGGT	160	US-MD-2005 (Bioproject PRJNA252957)			2
		dfrA18_UT_R	ACGCACTTGACTTGTCTTCCTCGCTGGCACTGGAATC
dfrA3_UT	presence/absence	dfrA3_UT_F	ACCCAACTGAATGGAGCACTCTATGCCGAGGCTCTG	186	No positive available			2
		dfrA3_UT_R	ACGCACTTGACTTGTCTTCCGCTGACGACTCAAGGTAAC
dfrB1-8_UT	presence/absence	dfrB1-8_UT_F	ACCCAACTGAATGGAGCWATGGGAGATCGCGTGCG	67	CAS813 (Bioproject PRJEB7967)			2
		dfrB1-8_UT_R	ACGCACTTGACTTGTCTTCGCWGTACCACCCGACAATCT
dfrB2-7_UT	presence/absence	dfrB2-7_UT_F	ACCCAACTGAATGGAGCGCAGGGTCAAGTYGTCGG	66	No positive available			3
		dfrB2-7_UT_R	ACGCACTTGACTTGTCTTCTCGGACTCGACSGCATAG
dfrB3_1_UT	presence/absence	dfrB3_1_UT_F	ACCCAACTGAATGGAGCACCCGACAACTTGACCCT	129	No positive available			2
		dfrB3_1_UT_R	ACGCACTTGACTTGTCTTCACCAACACAACAATGGAGTCA
dfrB4_UT	presence/absence	dfrB4_UT_F	ACCCAACTGAATGGAGCAATCTCACCCAGGCTCAGT	50	No positive available			2
		dfrB4_UT_R	ACGCACTTGACTTGTCTTCCCGTTCAAGCGCAGTCAT
sul1_UT	presence/absence	sul1_UT_F	ACCCAACTGAATGGAGCGCTGGTGGTTATGCACTCAG	287	TG22074			2
		sul1_UT_R	ACGCACTTGACTTGTCTTCCGCCCAAGAAGGATTTCCG
sul2_UT	presence/absence	sul2_UT_F	ACCCAACTGAATGGAGCCATCATTTTCGGCATCGTCAAC	278	TG22074			2
		sul2_UT_R	ACGCACTTGACTTGTCTTCGCGACAAGGCATAGGCTT
sul3_UT	presence/absence	sul3_UT_F	ACCCAACTGAATGGAGCAAAGCCTTAATGACAGGTTTGAGT	110	US-IL-2009b (Bioproject PRJNA252957)			2
		sul3_UT_R	ACGCACTTGACTTGTCTTCGAAGATGGAGCAGATGTGATTGAT
catA_UT	presence/absence	catA_UT_F	ACCCAACTGAATGGAGCCGCAAGATGTGGCGTGTTAC	225	US-IL-2009b (Bioproject PRJNA252957)			2
		catA_UT_R	ACGCACTTGACTTGTCTTCARACGGCATGATGAACCTGAATC
cmlA-B_UT	presence/absence	cmlA-B_UT_F	ACCCAACTGAATGGAGCTCGCCACAGCGGTATCTG	216	TG22074			2
		cmlA-B_UT_R	ACGCACTTGACTTGTCTTCGGGAAACACAAGACAGACCGA
floR_UT	presence/absence	floR_UT_F1	ACCCAACTGAATGGAGCGGCGACGGCCAATTCTACTTG	220	US-MO-2006 (Bioproject PRJNA252957)			2
		floR_UT_F2	ACCCAACTGAATGGAGCGACGGCCGATCCTGCTTG
		floR_UT_R1	ACGCACTTGACTTGTCTTCAACGCCAGCAYCGAACTGAA
		floR_UT_R2	ACGCACTTGACTTGTCTTCAACGCCAGHATCGAACTGAA
mphA_UT	presence/absence	mphA_UT_F	ACCCAACTGAATGGAGCGCCGATACCTCCCAACTGTAC	219	TG22074			2
		mphA_UT_R	ACGCACTTGACTTGTCTTCGAACGGCAGGCGATTCTTG
strA_UT	presence/absence	strA_UT_F	ACCCAACTGAATGGAGCGCGCTGCCCAGTTCTCTTC	279	TG22074			2
		strA_UT_R	ACGCACTTGACTTGTCTTCCCCGCAATGCCGTCAATC
strB_UT	presence/absence	strB_UT_F	ACCCAACTGAATGGAGCCGTTTCGCAACCTGTTCTCATTG	217	TG22074			2
		strB_UT_R	ACGCACTTGACTTGTCTTCCCCGGCATATTCGAGCAACATC
mcr-1_UT	presence/absence	mcr-1_UT_F	ACCCAACTGAATGGAGCTGGCAGCGACAAAGTCATC	273	No positive available			2
		mcr-1_UT_R	ACGCACTTGACTTGTCTTCTGCCGTGTATGTTCAGCTATC
tetA_UT	presence/absence	tetA_UT_F1	ACCCAACTGAATGGAGCTTGCCGCATTTGGCATTCTG	204	TG32076			2
		tetA_UT_F2	ACCCAACTGAATGGAGCCGCTTGCCGCATTTGGTATTC
		tetA_UT_R	ACGCACTTGACTTGTCTTCGCGCCGGCATTCCGA
tetB_UT	presence/absence	tetB_UT_F	ACCCAACTGAATGGAGCTCGCTGCGTTGCTAAATATTGTC	310	No positive available			2
		tetB_UT_R	ACGCACTTGACTTGTCTTCATTCCAAGCCTTTGTGGCAGG
tetG_UT	presence/absence	tetG_UT_F1	ACCCAACTGAATGGAGCCCACGACCGTCGGCTT	165	TG21548			2
		tetG_UT_F2	ACCCAACTGAATGGAGCCACCACGACTGTTGGTTTGTC
		tetG_UT_F3	ACCCAACTGAATGGAGCACACCGCGACCGTTGGTTT
		tetG_UT_R	ACGCACTTGACTTGTCTTCGCGTGRCAAAAGCCAGAAGA
tetD_UT	presence/absence	tetD_UT_F	ACCCAACTGAATGGAGCTGAACAGCATTCTCGCTATCAAA	251	TG20538 (Escherichia coli)			2
		tetD_UT_R	ACGCACTTGACTTGTCTTCCAGCCGCTTTCGTCAAACG
Virulence Gene Assays
rmpA_UT	presence/absence	rmpA_UT_F	ACCCAACTGAATGGAGCAAGAGTATTGGTTGACWGCAGGATT	256	TG60548			3
		rmpA_UT_R	ACGCACTTGACTTGTCTTCTGTTAGCCGTGGATAATGGTTTACAA
clbA-colibactin_UT	presence/absence	clbA-colibactin_UT_F	ACCCAACTGAATGGAGCGCGAGCTTGGTGTCGATATTGA	322	TG60548			3
		clbA-colibactin_UT_R	ACGCACTTGACTTGTCTTCGTGATGAGTGGAGAGGCTAATGC
clbC-colibactin_UT	presence/absence	clbC-colibactin_UT_F	ACCCAACTGAATGGAGCGCCGCCGAGTGATACAAGT	316	TG60548			3
		clbC-colibactin_UT_R	ACGCACTTGACTTGTCTTCGGTAGCAGGTTCATCCAGGTT
clbP-colibactin_UT	presence/absence	clbP-colibactin_UT_F	ACCCAACTGAATGGAGCGCTATGCCTCCGCCAATTATGA	345	TG60548			3
		clbP-colibactin_UT_R	ACGCACTTGACTTGTCTTCCACTATTACCACGCCAACTGTTACT
clbQ-colibactin_UT	presence/absence	clbQ-colibactin_UT_F	ACCCAACTGAATGGAGCAGCCGCTGTGTCTTACGATG	258	TG60548			3
		clbQ-colibactin_UT_R	ACGCACTTGACTTGTCTTCCGATCTCTTCCATAAACGCCTGAT
iroB-salmochelin_UT	presence/absence	iroB-salmochelin_UT_F	ACCCAACTGAATGGAGCAAACGACGGCGAACCCATT	182	TG60548			3
		iroB-salmochelin_UT_R	ACGCACTTGACTTGTCTTCCGACTTCACTGGCGGAATCC
irp2-yersiniabactin_UT	presence/absence	irp2-yersiniabactin_UT_F	ACCCAACTGAATGGAGCATTGCGGCGGACGAGAG	274	TG60548			3
		irp2-yersiniabactin_UT_R	ACGCACTTGACTTGTCTTCGCTGACGACGGCGAACA
ybtE-yersiniabactin_UT	presence/absence	ybtE-yersiniabactin_UT_F	ACCCAACTGAATGGAGCCGCCGACATGCCGACTAT	319	TG60548			3
		ybtE-yersiniabactin_UT_R	ACGCACTTGACTTGTCTTCCGCCGCCTGCCTGAAT
ybtQ-yersiniabactin_UT	presence/absence	ybtQ-yersiniabactin_UT_F	ACCCAACTGAATGGAGCGCAGAACCGATGGCGATGT	349	TG60548			3
		ybtQ-yersiniabactin_UT_R	ACGCACTTGACTTGTCTTCGCGTCAGGCGGCGAATA
ybtS-yersiniabactin_UT	presence/absence	ybtS-yersiniabactin_UT_F	ACCCAACTGAATGGAGCGAAGAGTGTTATGTCTATGAGCGTCAA	399	TG60548			3
		ybtS-yersiniabactin_UT_R	ACGCACTTGACTTGTCTTCTGCGTTCTGCGTCGTTGT
iucD-aerobactin_UT	presence/absence	iucD-aerobactin_UT_F	ACCCAACTGAATGGAGCGGCGGCAAGCGAGTCA	170	TG60548			3
		iucD-aerobactin_UT_R	ACGCACTTGACTTGTCTTCTCAGGCGTGAAGTATTCGTTGG
iutA-aerobactin_UT	presence/absence	iutA-aerobactin_UT_F	ACCCAACTGAATGGAGCCCGAACTGGAACAGCAGATTCA	469	TG60548			3
		iutA-aerobactin_UT_R	ACGCACTTGACTTGTCTTCGCATCGCCGTTACCGTCAA
ABCt-00025_UT	presence/absence	ABCt-00025_UT_F1	ACCCAACTGAATGGAGCCCACTGGTAAACGGTTTATCCTC	374	TG60548			3
		ABCt-00025_UT_F2	ACCCAACTGAATGGAGCCCGCTGGTAAAAGGTTTATCCTC
		ABCt-00025_UT_R	ACGCACTTGACTTGTCTTCGAACTGGCACMSAAATATCCC
CobW-00325_UT	presence/absence	CobW-00325_UT_F1	ACCCAACTGAATGGAGCAACGACACTGCTTAACCACATCCTGAA	254	TG60548			3
		CobW-00325_UT_F2	ACCCAACTGAATGGAGCAACGACACTGCTTAACCATATTCTGAA
		CobW-00325_UT_R1	ACGCACTTGACTTGTCTTCCGGTGGACTCAATGACAAGCT
		CobW-00325_UT_R2	ACGCACTTGACTTGTCTTCCGGTAGACTCAATAACAAGCT
wzi_UTd	sequence-based	wzi_UT_F	ACCCAACTGAATGGAGCCGCGAGYGCTTTCTATCTTG	580	See Table 2			3
		wzi_UT_R	ACGCACTTGACTTGTCTTCGAGASCCACTGGTTCCAGAA
a Universal tail sequences are ACCCAACTGAATGGAGC for forward read and ACGCACTTGACTTGTCTTC for reverse read.
b CG35 is the only assay for which the identity threshold must be applied if the SNP state indicates CG35 is present (Some strains of Enterobacter aerogenes amplify and have C34T for this target). For all other assays, the canonical SNP state is specific to that clonal group of K. pneumoniae; the identity threshold just makes the assay Klebsiella-specific.
c CG258wo395 is the assay that captures all of CG258 except for ST395 (as shown in Figure 4).
d From Bowers JR, Kitchel B, Driebe EM, MacCannell DR, Roe C, Lemmer D, de Man T, Rasheed JK, Engelthaler DM, Keim P, Limbago BM. 2015. Genomic Analysis of the Emergence and Rapid Global Dissemination of the Clonal Group 258 Klebsiella pneumoniae Pandemic. PLoS One 10:e0133727.
e From Brisse S, Passet V, Haugaard AB, Babosan A, Kassis-Chikhani N, Struve C, Decre D. 2013. wzi Gene sequencing, a rapid method for determination of capsular type for Klebsiella strains. J Clin Microbiol 51:4073-4078.

## Sheet: TableS4
TABLE S4. Specimens of urine, wound, respiratory, and fecal samples run on KlebSeq with species cultured and KlebSeq ASAP run summaries for each. Cells show number of sequence reads aligning to the reference sequence, except in the case of wzi_UT for which cells show the wzi reference allele(s) with the best match.
ASAP thresholds:
20X depth of coverage across 80% of the reference, except fecal specimens which used 10X depth of coverage
Identity thresholds for strain identification assays indicated in Table S1
10% proportion of reads with variant call
Sample	Specimen type	Species of isolate 1 cultured from specimen	Species of isolate 2 cultured from specimen	Species of isolate 3 cultured from specimen	Species and strain identification by KlebSeq	Kp_M1_UT	Kp_M2_UT1	Koxy_UT2	KPC_UT1	KPC_UT2	NDM_UT1	NDM_UT2	rmtA_UT1	rmtB_UT1	rmtC_UT1	rmtD1_&_D2	npmA	armA	gyrA_Kleb_UT1*	parC_Kleb_UT2*	qnrA_UT2	qnrC_UT1	qnrD_UT2	qnrS_UT2	qnrB-C1_UT1	qnrB-C2_UT1	qnrB-C3_UT2	CTX-M-G1_64_UT1	CTX-M-G1_UT2	CTX-M-G2_74-75_UT1	CTX-M-G2_74-75_UT2	CTX-M-G8_G25_UT1	CTX-M-G8_G25_UT2	CTX-M-G9_UT1	CTX-M-G9_UT2	dfrA1_UT1	dfrA15_UT1	dfrA16_UT1	dfrA14-30_UT2	dfrA6-31_UT1	dfrA26-13_UT1	dfrA8_UT1	dfrA3b_UT1	dfrA9_UT1	dfrA24_UT1	dfrA27-28_UT1	dfrA25_UT1	dfrA10_UT1	dfrA32_UT1
ASAP Run Summary for: UrineSpecimens_KlebSeq
U-TG69679	urine	Pseudomonas aeruginosa			Negative	-	-	-	-	-	-	-	-	-	-	-	-	-	-	-	-	-	-	-	-	-	-	-	-	-	-	-	-	-	-	-	-	-	-	-	-	-	-	-	-	-	-	-	-
U-TG69681	urine	Pseudomonas aeruginosa			Negative	-	-	-	-	-	-	-	-	-	-	-	-	-	-	-	-	-	-	-	-	-	-	-	-	-	-	-	-	-	-	-	-	-	-	-	-	-	-	-	-	-	-	-	-
U-TG69684	urine	Acinetobacter baumannii			Negative	-	-	-	-	-	-	-	-	-	-	-	-	3082	-	-	-	-	-	-	-	-	-	-	-	-	-	-	-	-	-	-	-	-	-	-	-	-	-	-	-	-	-	-	-
U-TG69687	urine	Pseudomonas aeruginosa			Negative	-	-	-	-	-	-	-	-	-	-	-	-	-	-	-	-	-	-	-	-	-	-	-	-	-	-	-	-	-	-	-	-	-	-	-	-	-	-	-	-	-	-	-	-
U-TG69709	urine	Acinetobacter baumannii	Enterococcus spp.		Negative	-	-	-	-	-	-	-	-	-	-	-	-	-	-	-	-	-	-	-	-	-	-	-	-	-	-	-	-	-	-	-	-	-	-	-	-	-	-	-	-	-	-	-	-
U-TG69715	urine	Klebsiella pneumoniae			K. pneumoniae	1318	1324	-	-	-	-	-	-	-	-	-	-	-	3478	3784	-	-	-	-	-	-	-	-	-	-	-	-	-	-	-	-	-	-	-	-	-	-	-	-	-	-	-	-	-
U-TG69717	urine	Klebsiella oxytoca			K. oxytoca	-	-	3576	-	-	-	-	-	-	-	-	-	-	-	-	-	-	-	-	-	-	-	-	-	-	-	-	-	-	-	-	-	-	-	-	-	-	-	-	-	-	-	-	-
U-TG69718	urine	Staphylococcus aureus			Negative	-	-	-	-	-	-	-	-	-	-	-	-	-	-	-	-	-	-	-	-	-	-	-	-	-	-	-	-	-	-	-	-	-	-	-	-	-	-	-	-	-	-	-	-
U-TG69719	urine	Staphylococcus aureus			Negative	-	-	-	-	-	-	-	-	-	-	-	-	-	-	-	-	-	-	-	-	-	-	-	-	-	-	-	-	-	-	-	-	-	-	-	-	-	-	-	-	-	-	-	-
U-TG69720	urine	Acinetobacter baumannii			Negative	-	-	-	-	-	-	-	-	-	-	-	-	4356	-	-	-	-	-	-	-	-	-	-	-	-	-	-	-	-	-	-	-	-	-	-	-	-	-	-	-	-	-	-	-
U-TG69736	urine	Staphylococcus aureus	Stenotrophomonas maltophilia		Negative	-	-	-	-	-	-	-	-	-	-	-	-	-	-	-	-	-	-	-	-	-	-	-	-	-	-	-	-	-	-	-	-	-	-	-	-	-	-	-	-	-	-	-	-
U-TG69737	urine	Klebsiella oxytoca			K. pneumoniae CG34, K. oxytoca	404	354	1178	-	-	-	-	-	-	-	-	-	-	1976	1048	-	-	-	-	-	-	-	-	-	-	-	-	-	-	-	-	-	-	-	-	-	-	-	-	-	-	-	-	-
U-TG69738	urine	Pseudomonas aeruginosa			Negative	-	-	-	-	-	-	-	-	-	-	-	-	-	-	-	-	-	-	-	-	-	-	-	-	-	-	-	-	-	-	-	-	-	-	-	-	-	-	-	-	-	-	-	-
U-TG69739	urine	Pseudomonas aeruginosa	Klebsiella pneumoniae		K. pneumoniae	194	106	-	-	-	-	-	-	-	-	-	-	-	524	730	-	-	-	-	-	-	-	-	-	-	-	-	-	-	-	-	-	-	-	-	-	-	-	-	-	-	-	-	-
U-TG69740	urine	Klebsiella oxytoca			K. oxytoca	-	-	3260	-	-	-	-	-	-	-	-	-	-	-	-	-	-	-	-	-	-	-	-	-	-	-	-	-	-	-	-	-	-	-	-	-	-	-	-	-	-	-	-	-
U-TG69741	urine	Klebsiella oxytoca			K. oxytoca	-	-	3362	-	-	-	-	-	-	-	-	-	-	-	-	-	-	-	-	-	-	-	-	-	-	-	-	-	-	-	-	-	-	-	-	-	-	-	-	-	-	-	-	-
U-TG69742	urine	Staphylococcus aureus			Negative	-	-	-	-	-	-	-	-	-	-	-	-	-	-	-	-	-	-	-	-	-	-	-	-	-	-	-	-	-	-	-	-	-	-	-	-	-	-	-	-	-	-	-	-
U-TG69743	urine	Staphylococcus aureus			Negative	-	-	-	-	-	-	-	-	-	-	-	-	-	-	-	-	-	-	-	-	-	-	-	-	-	-	-	-	-	-	-	-	-	-	-	-	-	-	-	-	-	-	-	-
U-TG69761	urine	Staphylococcus aureus			Negative	-	-	-	-	-	-	-	-	-	-	-	-	-	-	-	-	-	-	-	-	-	-	-	-	-	-	-	-	-	-	-	-	-	-	-	-	-	-	-	-	-	-	-	-
U-TG69763	urine	Pseudomonas aeruginosa			Negative	-	-	-	-	-	-	-	-	-	-	-	-	-	-	-	-	-	-	-	-	-	-	-	-	-	-	-	-	-	-	-	-	-	-	-	-	-	-	-	-	-	-	-	-
U-TG69766	urine	Acinetobacter baumannii	Klebsiella pneumoniae		K. pneumoniae CG45	-	30	-	-	-	-	-	-	-	-	-	-	-	-	-	-	-	-	-	20	-	-	194	68	-	-	-	-	-	-	-	-	-	-	-	-	-	-	-	-	-	-	-	-
U-TG69774	urine	Klebsiella pneumoniae			K. pneumoniae	1836	1234	-	-	-	-	-	-	-	-	-	-	-	3658	3918	-	-	-	-	-	-	-	-	-	-	-	-	-	-	-	-	-	-	-	-	-	-	-	-	-	-	-	-	-
U-TG69779	urine	Acinetobacter baumannii			Negative	-	-	-	-	-	-	-	-	-	-	-	-	-	-	-	-	-	-	-	-	-	-	-	-	-	-	-	-	-	-	-	-	-	-	-	-	-	-	-	-	-	-	-	-
U-TG69780	urine	Acinetobacter baumannii	Enterococcus spp.		Negative	-	-	-	-	-	-	-	-	-	-	-	-	-	-	-	-	-	-	-	-	-	-	-	-	-	-	-	-	-	-	-	-	-	-	-	-	-	-	-	-	-	-	-	-
U-TG69781	urine	Acinetobacter baumannii	Klebsiella pneumoniae		K. pneumoniae, K. quasipneumoniae	668	208	-	-	-	-	-	-	-	-	-	-	-	1264	1994	-	-	-	-	-	-	-	-	-	-	-	-	-	-	-	-	-	-	-	-	-	-	-	-	-	-	-	-	-
U-TG75859	urine	Klebsiella pneumoniae			K. pneumoniae	1074	584	-	-	-	-	-	-	-	-	-	-	-	1996	2952	-	-	-	-	-	-	-	-	-	-	-	-	-	-	-	-	-	-	-	-	306	-	-	-	-	-	-	-	-
U-TG75860	urine	Acinetobacter baumannii			Negative	-	-	-	-	-	-	-	-	-	-	-	-	-	-	-	-	-	-	-	-	-	-	-	-	-	-	-	-	-	-	-	-	-	-	-	-	-	-	-	-	-	-	-	-
U-TG75861	urine	Escherichia coli	Klebsiella oxytoca		K. oxytoca	-	-	726	-	-	-	-	-	-	-	-	-	-	-	-	-	-	-	-	-	-	-	-	-	-	-	-	-	-	-	-	-	-	-	-	-	-	-	-	-	-	-	-	-
U-TG75862	urine	Klebsiella pneumoniae			K. pneumoniae	2426	1914	-	-	-	-	-	-	-	-	-	-	-	5932	5190	-	-	-	-	-	-	-	-	-	-	-	-	-	-	-	-	-	-	-	-	-	-	-	-	-	-	-	-	-
U-TG75863	urine	Klebsiella oxytoca	Pseudomonas aeruginosa		K. oxytoca	-	-	4376	-	-	-	-	-	-	-	-	-	-	-	-	-	-	-	-	-	-	-	-	-	-	-	-	-	-	-	-	-	-	-	-	-	-	-	-	-	-	-	-	-
U-TG75864	urine	Klebsiella pneumoniae			K. pneumoniae ST20	448	362	-	-	-	-	-	-	-	-	-	-	-	1198	1360	-	-	-	-	-	-	-	-	-	-	-	-	-	-	-	-	-	-	-	-	-	-	-	-	-	-	-	-	-
U-TG75865	urine	Klebsiella pneumoniae			K. pneumoniae	590	550	-	-	-	-	-	-	-	-	-	-	-	1748	1868	-	-	-	-	-	-	-	-	-	-	-	-	-	-	-	-	-	-	-	-	-	-	-	-	-	-	-	-	-
U-TG75899	urine	Klebsiella pneumoniae			K. pneumoniae CG392	1398	1096	-	-	-	-	-	-	-	-	-	-	-	3014	2714	-	-	-	-	-	-	-	-	-	-	-	-	-	-	-	-	-	-	-	-	-	-	-	-	-	-	-	-	-
U-TG75900	urine	Klebsiella pneumoniae			K. quasipneumoniae	714	-	-	-	-	-	-	-	-	-	-	-	-	5608	222	-	-	-	-	-	-	-	-	-	-	-	-	-	-	-	-	-	-	-	-	-	-	-	-	-	-	-	-	-
U-TG75901	urine	Klebsiella pneumoniae			K. pneumoniae ST133	966	984	-	-	-	-	-	-	-	-	-	-	-	2500	2278	-	-	-	-	-	-	-	-	-	-	-	-	-	-	-	-	-	-	-	-	-	-	-	-	-	-	-	-	-
U-TG75902	urine	Klebsiella pneumoniae			K. pneumoniae	1148	1054	-	-	-	-	-	-	-	-	-	-	-	1878	1882	-	-	-	-	-	-	-	-	-	-	-	-	-	-	-	-	-	-	-	-	-	-	-	-	-	-	-	-	-
U-TG75903	urine	Escherichia coli			Negative	-	-	-	-	-	-	-	-	-	-	-	-	-	-	-	-	-	-	-	-	-	-	-	-	-	-	-	-	-	-	-	-	-	-	-	-	-	-	-	-	-	-	-	-
U-TG75904	urine	Pseudomonas aeruginosa			K. pneumoniae	38	-	-	-	-	-	-	-	-	-	-	-	-	-	-	-	-	-	-	-	-	-	-	-	-	-	-	-	-	-	-	-	-	-	-	-	-	-	-	-	-	-	-	-
U-TG75907	urine	Enterobacter aerogenes			Negative	-	-	-	-	-	-	-	-	-	-	-	-	-	-	-	-	-	-	-	-	-	-	-	-	-	-	-	-	-	-	-	-	-	-	-	-	-	-	-	-	-	-	-	-
U-TG75908	urine	Enterobacter cloacae	Group B Streptococcus		Negative	-	-	-	-	-	-	-	-	-	-	-	-	-	-	-	-	-	-	-	-	-	-	-	-	-	-	-	-	-	-	-	-	-	-	-	-	-	-	-	-	-	-	-	-
U-TG75910	urine	Escherichia coli			Negative	-	-	-	-	-	-	-	-	-	-	-	-	-	-	-	-	-	-	-	-	-	-	-	-	-	-	-	-	-	-	194	-	-	-	-	-	-	-	-	-	-	-	-	-
U-TG75911	urine	Klebsiella pneumoniae			K. pneumoniae, K. variicola	1824	1706	-	-	-	-	-	-	-	-	-	-	-	6940	4988	-	-	-	-	-	-	-	-	-	-	-	-	-	-	-	-	-	-	-	-	-	-	-	-	-	-	-	-	-
U-TG75913	urine	Escherichia coli			Negative	-	-	-	-	-	-	-	-	-	-	-	-	-	-	-	-	-	-	-	-	-	-	-	-	-	-	-	-	-	-	-	-	-	-	-	-	-	-	-	-	-	-	-	-
U-TG69716	urine	Klebsiella pneumoniae			K. pneumoniae	-	7198	-	-	-	-	-	-	-	-	-	-	-	21858	25594	-	-	-	-	-	-	-	-	-	-	-	-	-	-	-	-	-	-	-	-	-	-	-	-	-	-	-	-	-
U-TG69776	urine	Klebsiella pneumoniae			K. pneumoniae CG111	5952	4730	-	-	-	-	-	-	-	-	-	-	-	12208	15028	-	-	-	-	-	-	-	-	-	-	-	-	-	-	-	-	-	-	-	-	-	-	-	-	-	-	-	-	-
U-TG75912	urine	Escherichia coli			Negative	-	-	-	-	-	-	-	-	-	-	-	-	-	-	-	-	-	-	-	-	-	-	24396	12948	-	-	-	-	-	-	-	-	-	-	-	-	-	-	-	-	-	-	-	-
Totals	46					16	16	6	0	0	0	0	0	0	0	0	0	2	16	16	0	0	0	0	1	0	0	2	2	0	0	0	0	0	0	1	0	0	0	0	1	0	0	0	0	0	0	0	0
ASAP Run Summary for: WoundSpecimens_KlebSeq
W-TG69919	wound	Unknown			K. oxytoca	-	-	1384	-	-	-	-	-	-	-	-	-	-	-	-	-	-	-	-	-	-	-	-	-	-	-	-	-	-	-	-	-	-	-	-	-	-	-	-	-	-	-	-	-
W-TG69921	wound	Unknown			Negative	-	-	-	-	-	-	-	-	-	-	-	-	-	-	-	-	-	-	-	-	-	-	-	-	-	-	-	-	-	-	-	-	-	-	-	-	-	-	-	-	-	-	-	-
W-TG69922	wound	Unknown			Negative	-	-	-	-	-	-	-	-	-	-	-	-	-	-	-	-	-	-	-	-	-	-	-	-	-	-	-	-	-	-	-	-	-	-	-	-	-	-	-	-	-	-	-	-
W-TG69923	wound	Unknown			K. pneumoniae CG29	1150	630	-	-	-	-	-	-	-	-	-	-	-	2272	2300	-	-	-	-	-	-	-	-	-	-	-	-	-	-	-	-	-	-	-	-	-	-	-	-	-	-	-	-	-
W-TG69924	wound	Unknown			Negative	-	-	-	-	-	-	-	-	-	-	-	-	-	-	-	-	-	-	-	-	-	-	-	-	-	-	-	-	-	-	-	-	-	-	-	-	-	-	-	-	-	-	-	-
W-TG69925	wound	Unknown			Negative	-	-	-	-	-	-	-	-	-	-	-	-	-	-	-	-	-	-	-	-	-	-	-	-	-	-	-	-	-	-	-	-	-	-	-	-	-	-	-	-	-	-	-	-
W-TG69926	wound	Unknown			Negative	-	-	-	-	-	-	-	-	-	-	-	-	-	-	-	-	-	-	-	-	-	-	-	-	-	-	-	-	-	-	-	-	-	-	-	-	-	-	-	-	-	-	-	-
W-TG73891	wound	Staphylococcus aureus			Negative	-	-	-	-	-	-	-	-	-	-	-	-	-	-	-	-	-	-	-	-	-	-	-	-	-	-	-	-	-	-	-	-	-	-	-	-	-	-	-	-	-	-	-	-
W-TG73892	wound	Staphylococcus aureus			Negative	-	-	-	-	-	-	-	-	-	-	-	-	-	-	-	-	-	-	-	-	-	-	-	-	-	-	-	-	-	-	-	-	-	-	-	-	-	-	-	-	-	-	-	-
W-TG73915	wound	Streptococcus viridans group			Negative	-	-	-	-	-	-	-	-	-	-	-	-	-	-	-	-	-	-	-	-	-	-	-	-	-	-	-	-	-	-	-	-	-	-	-	-	-	-	-	-	-	-	-	-
W-TG75808	wound	Staphylococcus aureus			Negative	-	-	-	-	-	-	-	-	-	-	-	-	-	-	-	-	-	-	-	-	-	-	-	-	-	-	-	-	-	-	-	-	-	-	-	-	-	-	-	-	-	-	-	-
W-TG75809	wound	Pseudomonas oryzihabitans	Coagulase negative Staphylococcus		Negative	-	-	-	-	-	-	-	-	-	-	-	-	-	-	-	-	-	-	-	-	-	-	-	-	-	-	-	-	-	-	-	-	-	-	-	-	-	-	-	-	-	-	-	-
W-TG75810	wound	Coagulase negative Staphylococcus			Negative	-	-	-	-	-	-	-	-	-	-	-	-	-	-	-	-	-	-	-	-	-	-	-	-	-	-	-	-	-	-	-	-	-	-	-	-	-	-	-	-	-	-	-	-
W-TG75811	wound	Staphylococcus aureus			Negative	-	-	-	-	-	-	-	-	-	-	-	-	-	-	-	-	-	-	-	-	-	-	-	-	-	-	-	-	-	-	-	-	-	-	-	-	-	-	-	-	-	-	-	-
W-TG75812	wound	No growth			Negative	-	-	-	-	-	-	-	-	-	-	-	-	-	-	-	-	-	-	-	-	-	-	-	-	-	-	-	-	-	-	-	-	-	-	-	-	-	-	-	-	-	-	-	-
W-TG75813	wound	Staphylococcus aureus	Klebsiella pneumoniae		K. variicola	-	-	-	-	-	-	-	-	-	-	-	-	-	-	-	-	-	-	-	-	-	-	-	-	-	-	-	-	-	-	-	-	-	-	-	-	-	-	-	-	-	-	-	-
W-TG75814	wound	Pseudomonas aeruginosa			Negative	-	-	-	-	-	-	-	-	-	-	-	-	-	-	-	-	-	-	-	-	-	-	-	-	-	-	-	-	-	-	-	-	-	-	-	-	-	-	-	-	-	-	-	-
W-TG75815	wound	Staphylococcus aureus	Enterobacter aerogenes		Negative	-	-	-	-	-	-	-	-	-	-	-	-	-	-	-	-	-	-	-	-	-	-	-	-	-	-	-	-	-	-	-	-	-	-	-	-	-	-	-	-	-	-	-	-
W-TG75816	wound	Enterobacter cloacae	Enterococcus spp.		Negative	-	-	-	-	-	-	-	-	-	-	-	-	-	-	-	-	-	-	-	-	-	-	-	-	-	-	-	-	-	-	-	-	-	-	-	-	-	-	-	-	-	-	-	-
W-TG75817	wound	Staphylococcus aureus	Enterobacter cloacae		Negative	-	-	-	-	-	-	-	-	-	-	-	-	-	-	-	-	-	-	-	-	-	-	-	-	-	-	-	-	-	-	-	-	-	-	-	-	-	-	-	-	-	-	-	-
W-TG75818	wound	Coagulase negative Staphylococcus			Negative	-	-	-	-	-	-	-	-	-	-	-	-	-	-	-	-	-	-	-	-	-	-	-	-	-	-	-	-	-	-	-	-	-	-	-	-	-	-	-	-	-	-	-	-
W-TG75819	wound	Pseudomonas oryzihabitans			Negative	-	-	-	-	-	-	-	-	-	-	-	-	-	-	-	-	-	-	-	-	-	-	-	-	-	-	-	-	-	-	-	-	-	-	-	-	-	-	-	-	-	-	-	-
W-TG75821	wound	Pseudomonas aeruginosa	Proteus mirabilis		Negative	-	-	-	-	-	-	-	-	-	-	-	-	-	-	-	-	-	-	-	-	-	-	-	-	-	-	-	-	-	-	194	-	-	-	-	190	-	-	-	-	-	-	-	-
W-TG75822	wound	Staphylococcus aureus			Negative	-	-	-	-	-	-	-	-	-	-	-	-	-	-	-	-	-	-	-	-	-	-	-	-	-	-	-	-	-	-	-	-	-	-	-	-	-	-	-	-	-	-	-	-
W-TG75823	wound	Klebsiella oxytoca			K. oxytoca	-	-	2102	-	-	-	-	-	-	-	-	-	-	-	-	-	-	-	-	-	-	-	-	-	-	-	-	-	-	-	-	-	-	-	-	-	-	-	-	-	-	-	-	-
W-TG75824	wound	Staphylococcus aureus	Group B Streptococcus		Negative	-	-	-	-	-	-	-	-	-	-	-	-	-	-	-	-	-	-	-	-	-	-	-	-	-	-	-	-	-	-	-	-	-	-	-	-	-	-	-	-	-	-	-	-
W-TG75826	wound	Escherichia coli			Negative	-	-	-	-	-	-	-	-	-	-	-	-	-	-	-	-	-	-	-	-	-	-	-	-	-	-	-	-	-	-	-	-	-	-	-	-	-	-	-	-	-	-	-	-
W-TG75827	wound	Coagulase negative Staphylococcus	Moraxella catarrhalis		Negative	-	-	-	-	-	-	-	-	-	-	-	-	-	-	-	-	-	-	-	-	-	-	-	-	-	-	-	-	-	-	-	-	-	-	-	-	-	-	-	-	-	-	-	-
W-TG75854	wound	Group A Streptococcus			Negative	-	-	-	-	-	-	-	-	-	-	-	-	-	-	-	-	-	-	-	-	-	-	-	-	-	-	-	-	-	-	-	-	-	-	-	-	-	-	-	-	-	-	-	-
W-TG75880	wound	Staphylococcus aureus			Negative	-	-	-	-	-	-	-	-	-	-	-	-	-	-	-	-	-	-	-	-	-	-	-	-	-	-	-	-	-	-	-	-	-	-	-	-	-	-	-	-	-	-	-	-
W-TG75884	wound	Enterobacter cloacae			Negative	-	-	-	-	-	-	-	-	-	-	-	-	-	-	-	-	-	-	-	-	-	-	-	-	-	-	-	-	-	-	-	-	-	-	-	-	-	-	-	-	-	-	-	-
W-TG75887	wound	Enterobacter cloacae			Negative	-	-	-	-	-	-	-	-	-	-	-	-	-	-	-	-	-	-	-	-	-	-	-	-	-	-	-	-	-	-	-	-	-	-	-	-	-	-	-	-	-	-	-	-
W-TG75889	wound	Staphylococcus aureus			Negative	-	-	-	-	-	-	-	-	-	-	-	-	-	-	-	-	-	-	-	-	-	-	-	-	-	-	-	-	-	-	-	-	-	-	-	-	-	-	-	-	-	-	-	-
W-TG75890	wound	Coagulase negative Staphylococcus			Negative	-	-	-	-	-	-	-	-	-	-	-	-	-	-	-	-	-	-	-	-	-	-	-	-	-	-	-	-	-	-	-	-	-	-	-	-	-	-	-	-	-	-	-	-
W-TG75891	wound	Staphylococcus aureus	Enterobacter cloacae		Negative	-	-	-	-	-	-	-	-	-	-	-	-	-	-	-	-	-	-	-	788	26	-	-	-	-	-	-	-	-	-	-	-	-	-	-	-	-	-	-	-	-	-	-	-
W-TG75895	wound	Staphylococcus aureus			Negative	-	-	-	-	-	-	-	-	-	-	-	-	-	-	-	-	-	-	-	-	-	-	-	-	-	-	-	-	-	-	-	-	-	-	-	-	-	-	-	-	-	-	-	-
W-TG75896	wound	Coagulase negative Staphylococcus			Negative	-	-	-	-	-	-	-	-	-	-	-	-	-	-	-	-	-	-	-	-	-	-	-	-	-	-	-	-	-	-	-	-	-	-	-	-	-	-	-	-	-	-	-	-
W-TG75897	wound	Staphylococcus aureus			Negative	-	-	-	-	-	-	-	-	-	-	-	-	-	-	-	-	-	-	-	-	-	-	-	-	-	-	-	-	-	-	-	-	-	-	-	-	-	-	-	-	-	-	-	-
W-TG75944	wound	Pseudomonas aeruginosa	Serratia fonticola		Negative	-	-	-	-	-	-	-	-	-	-	-	-	-	-	-	-	-	-	-	-	-	-	-	-	-	-	-	-	-	-	-	-	-	-	-	-	-	-	-	-	-	-	-	-
W-TG75946	wound	Pseudomonas aeruginosa			Negative	-	-	-	-	-	-	-	-	-	-	-	-	-	-	-	-	-	-	-	-	-	-	-	-	-	-	-	-	-	-	-	-	-	-	-	-	-	-	-	-	-	-	-	-
						1	1	2	0	0	0	0	0	0	0	0	0	0	1	1	0	0	0	0	1	1	0	0	0	0	0	0	0	0	0	1	0	0	0	0	1	0	0	0	0	0	0	0	0
ASAP Run Summary for: RespiratorySpecimens_KlebSeq
R-TG69848	respiratory	Pseudomonas aeruginosa	Providencia stuartii		K. pneumoniae ST258	42	-	-	106	-	-	-	-	-	-	-	-	-	38	62	-	-	-	-	-	-	-	-	-	-	-	-	-	-	-	5956	-	-	-	-	-	-	-	-	-	-	-	-	-
R-TG69849	respiratory	Staphylococcus aureus	Serratia marcescens	Pseudomonas aeruginosa		-	-	-	-	-	-	-	-	-	-	-	-	-	-	-	-	-	-	-	-	-	-	-	-	-	-	-	-	-	-	242	-	-	-	-	-	-	-	-	-	-	-	-	-
R-TG69850	respiratory	Unknown				-	-	-	-	-	-	-	-	-	-	-	-	-	-	-	-	-	-	-	-	-	-	-	-	-	-	-	-	-	-	-	-	-	-	-	-	-	-	-	-	-	-	-	-
R-TG69851	respiratory	Pseudomonas aeruginosa	Yeast			-	-	-	-	-	-	-	-	-	-	-	-	-	-	-	-	-	-	-	-	-	-	-	-	-	-	-	-	-	-	-	-	-	-	-	-	-	-	-	-	-	-	-	-
R-TG69852	respiratory	Enterobacter aerogenes				-	-	-	-	-	-	-	-	-	-	-	-	-	-	-	-	-	-	-	-	-	-	-	-	-	-	-	-	-	-	-	-	-	-	-	-	-	-	-	-	-	-	-	-
R-TG69853	respiratory	Coagulase negative Staphylococcus				-	-	-	-	-	-	-	-	-	-	-	-	-	-	-	-	-	-	-	-	-	-	-	-	-	-	-	-	-	-	-	-	-	-	-	-	-	-	-	-	-	-	-	-
R-TG69854	respiratory	Providencia stuartii				-	-	-	-	-	-	-	-	-	-	-	-	-	-	-	-	-	-	-	-	-	-	-	-	-	-	-	-	-	-	6098	-	-	-	-	-	-	-	-	-	-	-	-	-
R-TG69855	respiratory	Unknown				-	-	-	-	56	-	-	-	-	-	-	-	-	-	-	-	-	-	-	-	-	-	24	-	-	-	-	-	-	-	-	-	-	-	-	-	-	-	-	-	-	-	-	-
R-TG69856	respiratory	Acinetobacter baumannii	Vancomycin resistant Enterococcus	Yeast	K. pneumoniae	40	-	-	-	-	-	-	-	-	-	-	-	7964	126	132	-	-	-	-	-	-	502	-	-	-	-	-	-	-	-	-	-	-	-	-	-	-	-	-	-	-	-	-	-
R-TG69857	respiratory	Unknown				-	-	-	64	26	-	-	-	-	-	-	-	-	-	-	-	-	-	-	-	-	-	-	-	-	-	-	-	-	-	-	-	-	-	-	-	-	-	-	-	-	-	-	-
R-TG69858	respiratory	Coagulase negative Staphylococcus				-	-	-	-	-	-	-	-	-	-	-	-	-	-	-	-	-	-	-	-	-	-	-	-	-	-	-	-	-	-	-	-	-	-	-	-	-	-	-	-	-	-	-	-
R-TG69859	respiratory	Coagulase negative Staphylococcus				-	-	-	-	-	-	-	-	-	-	-	-	-	-	-	-	-	-	-	-	-	-	-	-	-	-	-	-	-	-	-	-	-	-	-	-	-	-	-	-	-	-	-	-
R-TG69860	respiratory	Coagulase negative Staphylococcus				-	-	-	-	-	-	-	-	-	-	-	-	-	-	-	-	-	-	-	-	-	-	-	-	-	-	-	-	-	-	-	-	-	-	-	-	-	-	-	-	-	-	-	-
R-TG69861	respiratory	Klebsiella pneumoniae			K. pneumoniae	1602	1898	-	-	-	-	-	-	-	-	-	-	-	3138	5248	-	-	-	-	-	-	-	-	-	-	-	-	-	-	-	-	-	-	-	-	-	-	-	-	-	-	-	-	-
R-TG69862	respiratory	Coagulase negative Staphylococcus				-	-	-	-	-	-	-	-	-	-	-	-	-	-	-	-	-	-	-	-	-	-	-	-	-	-	-	-	-	-	-	-	-	-	-	-	-	-	-	-	-	-	-	-
R-TG69863	respiratory	Stenotrophomonas maltophilia				-	-	-	-	-	-	-	-	-	-	-	-	-	-	-	-	-	-	-	-	-	-	-	-	-	-	-	-	-	-	-	-	-	-	-	-	-	-	-	-	-	-	-	-
R-TG69864	respiratory	Escherichia coli				-	-	-	23457	33358	-	-	-	-	-	-	-	-	-	-	-	-	-	-	-	-	-	-	-	-	-	-	-	-	-	-	-	-	-	-	-	-	-	-	-	-	-	-	-
R-TG69865	respiratory	Klebsiella pneumoniae			K. pneumoniae ST134	3002	2312	-	-	-	-	-	-	-	-	-	-	-	4562	5806	-	-	-	-	-	-	-	-	-	-	-	-	-	-	-	6664	-	-	-	-	-	-	-	-	-	-	-	-	4104
R-TG69866	respiratory	Acinetobacter baumannii	Candida glabrata			-	-	-	52	-	-	-	-	-	-	-	-	8374	-	-	-	-	-	-	-	-	-	-	-	-	-	-	-	-	-	-	-	-	-	-	-	-	-	-	-	-	-	-	-
R-TG69867	respiratory	Moraxella catarrhalis	Haemophilus influenzae			-	-	-	60	26	-	-	-	-	-	-	-	-	-	-	-	-	-	-	-	-	-	-	-	-	-	-	-	-	-	-	-	-	-	-	-	-	-	-	-	-	-	-	-
R-TG69868	respiratory	Coagulase negative Staphylococcus			K. pneumoniae	1320	918	-	-	-	-	-	-	-	-	-	-	-	3372	2782	-	-	-	-	-	-	-	-	-	-	-	-	-	-	-	-	-	-	-	-	-	-	-	-	-	-	-	-	-
R-TG69869	respiratory	Pseudomonas aeruginosa	Providencia stuartii	Klebsiella pneumoniae	K. pneumoniae CG37	46	56	-	-	-	-	-	-	-	-	-	-	-	72	98	-	-	-	-	-	-	-	25268	16640	-	-	-	-	-	-	72	-	-	72	-	-	-	-	-	-	-	-	-	-
R-TG69870	respiratory	Moraxella catarrhalis	Group B Streptococcus	Group F Streptococcus		-	-	-	-	36	-	-	-	-	-	-	-	-	-	-	-	-	-	-	-	-	-	20390	13088	-	-	-	-	-	-	210	-	-	-	-	-	-	-	-	-	-	-	-	-
R-TG69871	respiratory	Staphylococcus aureus			K. pneumoniae CG37	56	70	-	-	-	-	-	-	-	-	-	-	-	162	260	-	-	-	-	-	-	-	-	-	-	-	-	-	-	-	-	-	-	-	-	-	-	-	-	-	-	-	-	-
R-TG69872	respiratory	Pseudomonas aeruginosa	Yeast			-	-	-	-	-	-	-	-	-	-	-	-	-	-	-	-	-	-	-	-	-	-	-	-	-	-	-	-	-	-	-	-	-	-	-	-	-	-	-	-	-	-	-	-
R-TG69873	respiratory	Acinetobacter baumannii				-	-	-	-	-	-	-	-	-	-	-	-	8256	-	-	-	-	-	-	-	-	-	-	-	-	-	-	-	-	-	-	-	-	-	-	-	-	-	-	-	-	-	-	-
R-TG69874	respiratory	Yeast				-	-	-	-	20	-	-	-	-	-	-	-	-	-	-	-	-	-	-	-	-	-	-	-	-	-	-	-	-	-	-	-	-	-	-	-	-	-	-	-	-	-	-	-
R-TG69875	respiratory	Coagulase negative Staphylococcus				-	-	-	-	-	-	-	-	-	-	-	-	-	-	-	-	-	-	-	-	-	-	-	-	-	-	-	-	-	-	-	-	-	-	-	-	-	-	-	-	-	-	-	-
R-TG69876	respiratory	Pseudomonas aeruginosa				-	-	-	-	-	-	-	-	-	-	-	-	-	-	-	-	-	-	-	-	-	-	-	-	-	-	-	-	-	-	-	-	-	-	-	-	-	-	-	-	-	-	-	-
R-TG69877	respiratory	Coagulase negative Staphylococcus				-	-	284	-	-	-	-	-	-	-	-	-	-	-	-	-	-	-	-	-	-	-	-	-	-	-	-	-	-	-	-	-	-	-	-	-	-	-	-	-	-	-	-	-
R-TG69878	respiratory	Staphylococcus aureus	Pseudomonas aeruginosa			-	-	-	-	-	-	-	-	-	-	-	-	-	-	-	-	-	-	-	-	-	-	-	-	-	-	-	-	-	-	-	-	-	-	-	-	-	-	-	-	-	-	-	-
R-TG69879	respiratory	Coagulase negative Staphylococcus				-	-	-	-	-	-	-	-	-	-	-	-	-	-	-	-	-	-	-	-	-	-	160	198	-	-	-	-	1074	328	200	-	-	-	-	-	-	-	-	-	-	-	-	-
R-TG69880	respiratory	Haemophilus sp.	Moraxella catarrhalis			-	-	-	-	-	-	-	-	-	-	-	-	-	-	-	-	-	-	-	-	-	-	-	-	-	-	-	-	-	-	-	-	-	-	-	-	-	-	-	-	-	-	-	-
R-TG69881	respiratory	Coagulase negative Staphylococcus				-	-	-	108	24	-	-	-	-	-	-	-	-	-	-	-	-	-	-	-	-	-	-	58	-	-	-	-	-	-	-	-	-	-	-	-	-	-	-	-	-	-	-	-
R-TG69883	respiratory	Klebsiella pneumoniae	Pseudomonas aeruginosa		K. pneumoniae ST258	5240	3160	-	5544	5416	-	-	-	-	-	-	-	-	9496	9964	-	-	-	-	-	-	-	-	-	-	-	-	-	-	-	-	-	-	-	-	1770	-	-	-	-	-	-	-	-
R-TG69884	respiratory	Coagulase negative Staphylococcus				-	-	-	-	-	-	-	-	-	-	-	-	-	-	-	-	-	-	-	-	-	-	-	-	-	-	-	-	-	-	-	-	-	-	-	-	-	-	-	-	-	-	-	-
R-TG69885	respiratory	Yeast				-	-	-	-	-	-	-	-	-	-	-	-	-	-	-	-	-	-	-	-	-	-	-	-	-	-	-	-	-	-	-	-	-	-	-	-	-	-	-	-	-	-	-	-
R-TG69886	respiratory	Coagulase negative Staphylococcus				-	-	-	-	-	-	-	-	-	-	-	-	-	-	-	-	-	-	-	-	-	-	-	-	-	-	-	-	-	-	-	-	-	-	-	-	-	-	-	-	-	-	-	-
R-TG69887	respiratory	Stenotrophomonas maltophilia	Yeast			-	-	-	-	-	-	-	-	-	-	-	-	-	-	-	-	-	-	-	-	-	-	-	-	-	-	-	-	-	-	-	-	-	-	-	-	-	-	-	-	-	-	-	-
R-TG69889	respiratory	Coagulase negative Staphylococcus				-	-	-	-	-	-	-	-	-	-	-	-	-	-	-	-	-	-	-	-	-	-	-	-	-	-	-	-	-	-	-	-	-	-	-	-	-	-	-	-	-	-	-	-
R-TG69890	respiratory	Coagulase negative Staphylococcus				-	-	-	-	-	-	-	-	-	-	-	-	-	-	-	-	-	-	-	-	-	-	-	-	-	-	-	-	-	-	-	-	-	-	-	-	-	-	-	-	-	-	-	-
R-TG73879	respiratory	Streptococcus pneumoniae	Moraxella catarrhalis			-	-	-	-	24	-	-	-	-	-	-	-	-	-	-	-	-	-	-	-	-	-	-	-	-	-	-	-	-	-	-	-	-	-	-	-	-	-	-	-	-	-	-	-
R-TG73880	respiratory	Haemophilus influenzae				-	-	-	-	20	-	-	-	-	-	-	-	-	-	-	-	-	-	-	-	-	-	-	-	-	-	-	-	-	-	-	-	-	-	-	-	-	-	-	-	-	-	-	-
R-TG73881	respiratory	Streptococcus pneumoniae				-	-	-	-	-	-	-	-	-	-	-	-	-	-	-	-	-	-	-	-	-	-	-	-	-	-	-	-	-	-	-	-	-	-	-	-	-	-	-	-	-	-	-	-
R-TG73882	respiratory	Moraxella catarrhalis				-	-	-	60	24	-	-	-	-	-	-	-	-	-	-	-	-	-	-	-	-	-	-	-	-	-	-	-	-	-	-	-	-	-	-	-	-	-	-	-	-	-	-	-
R-TG73883	respiratory	Staphylococcus aureus				-	-	-	-	-	-	-	-	-	-	-	-	-	-	-	-	-	-	-	-	-	-	-	-	-	-	-	-	-	-	-	-	-	-	-	-	-	-	-	-	-	-	-	-
R-TG73884	respiratory	Staphylococcus aureus				-	-	-	-	-	-	-	-	-	-	-	-	-	-	-	-	-	-	-	-	-	-	-	-	-	-	-	-	-	-	-	-	-	-	-	-	-	-	-	-	-	-	-	-
R-TG73885	respiratory	Staphylococcus aureus			K. pneumoniae CG36, K. pneumoniae no group	820	540	-	-	-	-	-	-	-	-	-	-	-	3142	3286	-	-	-	-	-	-	-	-	-	-	-	-	-	-	-	-	-	-	-	-	-	-	-	-	-	-	-	-	-
R-TG73886	respiratory	Coagulase negative Staphylococcus				-	-	-	-	-	-	-	-	-	-	-	-	-	-	-	-	-	-	-	-	-	-	-	-	-	-	-	-	-	-	-	-	-	-	-	-	-	-	-	-	-	-	-	-
R-TG73893	respiratory	Group A Streptococcus				-	-	-	-	-	-	-	-	-	-	-	-	-	-	-	-	-	-	-	-	-	-	-	-	-	-	-	-	-	-	-	-	-	-	-	-	-	-	-	-	-	-	-	-
R-TG73894	respiratory	Streptococcus pneumoniae				-	-	-	-	-	-	-	-	-	-	-	-	-	-	-	-	-	-	-	-	-	-	-	-	-	-	-	-	-	-	-	-	-	-	-	-	-	-	-	-	-	-	-	-
R-TG73895	respiratory	Streptococcus pneumoniae				-	-	-	-	-	-	-	-	-	-	-	-	-	-	-	-	-	-	-	-	-	-	-	-	-	-	-	-	-	-	-	-	-	-	-	-	-	-	-	-	-	-	-	-
R-TG73896	respiratory	Haemophilus influenzae				-	-	-	-	-	-	-	-	-	-	-	-	-	-	-	-	-	-	-	-	-	-	-	-	-	-	-	-	-	-	-	-	-	-	-	-	-	-	-	-	-	-	-	-
R-TG73897	respiratory	Streptococcus pneumoniae				-	-	-	-	-	-	-	-	-	-	-	-	-	-	-	-	-	-	-	-	-	-	-	-	-	-	-	-	-	-	-	-	-	-	-	-	-	-	-	-	-	-	-	-
R-TG73898	respiratory	Streptococcus pneumoniae				-	-	-	-	-	-	-	-	-	-	-	-	-	-	-	-	-	-	-	-	-	-	-	-	-	-	-	-	-	-	-	-	-	-	-	-	-	-	-	-	-	-	-	-
R-TG73899	respiratory	Aspergillus sp.				-	-	-	70	22	-	-	-	-	-	-	-	-	-	-	-	-	-	-	-	-	-	-	-	-	-	-	-	-	-	-	-	-	-	-	-	-	-	-	-	-	-	-	-
R-TG73901	respiratory	Pseudomonas aeruginosa	Staphylococcus aureus			-	-	-	-	-	-	-	-	-	-	-	-	-	-	-	-	-	-	-	-	-	-	-	-	-	-	-	-	-	-	-	-	-	-	-	-	-	-	-	-	-	-	-	-
R-TG73902	respiratory	Staphylococcus aureus	Haemophilus influenzae			-	-	-	-	-	-	-	-	-	-	-	-	-	-	-	-	-	-	-	-	-	-	-	-	-	-	-	-	-	-	-	-	-	-	-	-	-	-	-	-	-	-	-	-
R-TG73903	respiratory	Escherichia coli	Pseudomonas aeruginosa			-	-	-	-	-	-	-	-	-	-	-	-	-	-	-	-	-	-	-	-	-	-	-	-	-	-	-	-	-	-	-	-	-	-	-	-	-	-	-	-	-	-	-	-
R-TG73905	respiratory	Staphylococcus aureus	Streptococcus pneumoniae			-	-	-	-	34	-	-	-	-	-	-	-	-	-	-	-	-	-	-	-	-	-	-	-	-	-	-	-	-	-	-	-	-	-	-	-	-	-	-	-	-	-	-	-
R-TG73906	respiratory	Yeast				-	-	-	70	42	-	-	-	-	-	-	-	-	-	-	-	-	-	-	-	-	-	-	-	-	-	-	-	-	-	-	-	-	-	-	-	-	-	-	-	-	-	-	-
R-TG73907	respiratory	Coagulase negative Staphylococcus				-	-	-	74	34	-	-	-	-	-	-	-	-	-	-	-	-	-	-	-	-	-	-	-	-	-	-	-	-	-	-	-	-	-	-	-	-	-	-	-	-	-	-	-
R-TG73908	respiratory	Streptococcus pneumoniae	Moraxella catarrhalis			-	-	-	-	-	-	-	-	-	-	-	-	-	-	-	-	-	-	-	-	-	-	-	-	-	-	-	-	-	-	-	-	-	-	-	-	-	-	-	-	-	-	-	-
R-TG73909	respiratory	Haemophilus influenzae				-	-	-	46	42	-	-	-	-	-	-	-	-	-	-	-	-	-	-	-	-	-	-	-	-	-	-	-	-	-	-	-	-	-	-	-	-	-	-	-	-	-	-	-
R-TG73910	respiratory	Enterobacter cloacae				-	-	-	-	-	-	-	-	-	-	-	-	-	-	-	-	-	-	-	-	-	-	-	-	-	-	-	-	-	-	-	-	-	-	-	-	-	-	-	-	-	-	-	-
R-TG73911	respiratory	Streptococcus pneumoniae			K. pneumoniae CG36	1556	460	-	-	-	-	-	-	-	-	-	-	-	2808	3466	-	-	-	-	-	-	-	-	-	-	-	-	-	-	-	-	-	-	-	-	-	-	-	-	-	-	-	-	-
R-TG73912	respiratory	Pseudomonas fluorescens				-	-	-	-	28	-	-	-	-	-	-	-	-	-	-	-	-	-	-	-	-	-	-	-	-	-	-	-	-	-	-	-	-	-	-	-	-	-	-	-	-	-	-	-
R-TG73913	respiratory	Streptococcus pneumoniae				-	-	-	-	-	-	-	-	-	-	-	-	-	-	-	-	-	-	-	-	-	-	-	-	-	-	-	-	-	-	-	-	-	-	-	-	-	-	-	-	-	-	-	-
R-TG73914	respiratory	Streptococcus pneumoniae				-	-	-	-	-	-	-	-	-	-	-	-	-	-	-	-	-	-	-	-	-	-	-	-	-	-	-	-	-	-	-	-	-	-	-	-	-	-	-	-	-	-	-	-
R-TG73916	respiratory	Staphylococcus aureus	Klebsiella pneumoniae		K. pneumoniae inner ST14	3078	3522	-	-	-	-	-	-	-	-	-	-	-	7934	6306	-	-	-	-	-	-	-	-	-	-	-	-	-	-	-	-	-	-	-	-	-	-	-	-	-	-	-	-	-
R-TG73917	respiratory	Streptococcus pneumoniae				-	-	-	118	34	-	-	-	-	-	-	-	-	-	-	-	-	-	-	-	-	-	-	-	-	-	-	-	-	-	-	-	-	-	-	-	-	-	-	-	-	-	-	-
R-TG73918	respiratory	Streptococcus pneumoniae				-	-	-	-	-	-	-	-	-	-	-	-	-	-	-	-	-	-	-	-	-	-	-	-	-	-	-	-	-	-	-	-	-	-	-	-	-	-	-	-	-	-	-	-
R-TG73919	respiratory	Klebsiella oxytoca			K. oxytoca	-	-	25332	-	-	-	-	-	-	-	-	-	-	-	-	-	-	-	-	-	-	-	-	-	-	-	-	-	-	-	-	-	-	-	-	-	-	-	-	-	-	-	-	-
R-TG73920	respiratory	Escherichia coli				-	-	-	-	-	-	-	-	-	-	-	-	-	-	-	-	-	-	-	-	-	-	-	-	-	-	-	-	-	-	-	-	-	-	-	-	-	-	-	-	-	-	-	-
R-TG73921	respiratory	Enterobacter cloacae				-	-	-	-	-	-	-	-	-	-	-	-	-	-	-	-	-	-	-	-	-	-	-	-	-	-	-	-	-	-	-	-	-	-	-	-	-	-	-	-	-	-	-	-
R-TG73922	respiratory	Streptococcus pneumoniae				-	-	-	-	-	-	-	-	-	-	-	-	-	-	-	-	-	-	-	-	-	-	-	-	-	-	-	-	-	-	-	-	-	-	-	-	-	-	-	-	-	-	-	-
R-TG73923	respiratory	Streptococcus pneumoniae				-	-	-	-	-	-	-	-	-	-	-	-	-	-	-	-	-	-	-	-	-	-	-	-	-	-	-	-	-	-	-	-	-	-	-	-	-	-	-	-	-	-	-	-
R-TG73924	respiratory	Enterobacter cloacae			K. pneumoniae	2238	1094	-	-	-	-	-	-	-	-	-	-	-	4430	4342	-	-	-	-	-	-	-	-	-	-	-	-	-	-	-	-	-	-	-	-	-	-	-	-	-	-	-	-	-
R-TG73925	respiratory	Coagulase negative Staphylococcus				-	-	-	-	-	-	-	-	-	-	-	-	-	-	-	-	-	-	-	-	-	-	-	-	-	-	-	-	-	-	-	-	-	-	-	-	-	-	-	-	-	-	-	-
R-TG73987	respiratory	Staphylococcus aureus	Pseudomonas aeruginosa			-	-	-	-	-	-	-	-	-	-	-	-	-	-	-	-	-	-	-	-	-	-	-	-	-	-	-	-	-	-	-	-	-	-	-	-	-	-	-	-	-	-	-	-
R-TG73994	respiratory	Staphylococcus aureus	Acinetobacter sp.			-	-	-	-	-	-	-	-	-	-	-	-	-	-	-	-	-	-	-	-	-	-	-	-	-	-	-	-	-	-	-	-	-	-	-	-	-	-	-	-	-	-	-	-
R-TG73997	respiratory	Pseudomonas aeruginosa	Acinetobacter baumannii	Group G Streptococus		-	-	-	-	-	-	-	-	-	-	-	-	-	-	-	-	-	-	-	-	-	-	-	-	-	-	-	-	752	308	166	-	-	-	-	-	-	-	-	-	-	-	-	-
R-TG73998	respiratory	Staphylococcus aureus	Pseudomonas aeruginosa			-	-	-	-	-	-	-	-	-	-	-	-	-	-	-	-	-	-	-	-	-	-	-	-	-	-	-	-	-	-	-	-	-	-	-	-	-	-	-	-	-	-	-	-
R-TG74001	respiratory	Escherichia coli				-	-	-	-	-	-	-	-	-	-	-	-	-	-	-	-	-	-	-	-	-	-	3562	3098	-	-	-	-	148	70	-	-	-	-	-	70	-	-	-	-	-	-	-	-
R-TG74002	respiratory	Acinetobacter baumannii	Moraxella catarrhalis			-	-	-	-	-	-	-	-	-	-	-	-	-	-	-	-	-	-	-	-	-	-	-	-	-	-	-	-	-	-	-	-	-	-	-	-	-	-	-	-	-	-	-	-
R-TG74003	respiratory	Klebsiella pneumoniae			K. pneumoniae CG36, K. pneumoniae no group	4996	3346	-	-	-	-	-	-	-	-	-	-	-	9854	8926	-	-	-	-	-	-	-	-	-	-	-	-	-	-	-	-	-	-	-	-	-	-	-	-	-	-	-	-	-
R-TG75945	respiratory	Enterobacter cloacae	Staphylococcus aureus			-	-	-	-	-	-	-	-	-	-	-	-	-	-	-	-	-	-	-	-	-	-	-	-	-	-	-	-	-	-	22	-	-	-	-	-	-	-	-	-	-	-	-	-
						13	11	2	13	18	0	0	0	0	0	0	0	3	13	13	0	0	0	0	0	0	1	5	5	0	0	0	0	3	3	9	0	0	1	0	2	0	0	0	0	0	0	0	1
ASAP Run Summary for: FammicroKlebSeq
F1-Child1-TP1	fecal	Not performed				-	-	-	-	-	-	-	-	-	-	-	-	-	-	-	-	-	-	-	-	-	-	-	-	-	-	-	-	-	-	-	-	-	-	-	-	-	-	-	-	-	-	-	-
F1-Child1-TP2	fecal	Not performed				-	-	-	-	-	-	-	-	-	-	-	-	-	-	-	-	-	-	-	-	-	-	-	-	-	-	-	-	-	-	-	-	-	-	-	-	-	-	-	-	-	-	-	-
F1-Child1-TP3	fecal	Not performed				-	-	-	-	-	-	-	-	-	-	-	-	-	-	92	-	-	-	-	-	-	-	-	-	-	-	-	-	-	-	-	-	-	-	-	-	-	-	-	-	-	-	-	-
F1-Child2-TP1	fecal	Not performed				-	-	-	-	-	-	-	-	-	-	-	-	-	-	-	-	-	-	-	-	-	-	-	-	-	-	-	-	-	-	20	-	-	-	-	-	-	-	-	-	-	-	-	-
F1-Child2-TP2	fecal	Not performed				-	-	-	-	-	-	-	-	-	-	-	-	-	-	-	-	-	-	-	-	-	-	-	-	-	-	-	-	-	-	18	-	-	-	-	-	12	-	-	-	-	-	-	-
F1-Child2-TP3	fecal	Not performed				-	-	-	-	-	-	-	-	-	-	-	-	-	-	-	-	-	-	-	-	-	-	-	-	-	-	-	-	-	-	-	-	-	-	-	-	-	-	-	-	-	-	-	-
F1-Dad-TP1	fecal	Not performed				-	-	-	-	-	-	-	-	-	-	-	-	-	-	-	-	-	-	-	-	-	-	-	-	-	-	-	-	-	-	-	-	-	-	-	-	-	-	-	-	-	-	-	-
F1-Dad-TP2	fecal	Not performed				-	-	-	-	-	-	-	-	-	-	-	386	-	-	-	-	-	-	-	-	-	-	-	-	-	-	-	-	-	-	-	-	-	-	-	-	-	-	-	-	-	-	-	-
F1-Dad-TP3	fecal	Not performed				-	-	-	-	-	-	-	-	-	-	-	-	-	-	-	-	-	-	-	-	-	-	-	-	-	-	-	-	-	-	-	-	-	-	-	-	-	-	-	-	-	-	-	-
F1-Mom-TP1	fecal	Not performed				-	-	-	-	-	-	-	-	-	-	-	-	-	-	-	-	-	-	-	-	-	-	-	-	-	-	-	-	-	-	-	-	-	-	-	-	-	-	-	-	-	-	-	-
F1-Mom-TP2	fecal	Not performed				-	-	-	-	-	-	-	-	-	-	-	-	-	-	-	-	-	-	-	-	-	-	-	-	-	-	-	-	-	-	-	-	-	-	-	-	-	-	-	-	-	-	-	-
F1-Mom-TP3	fecal	Not performed				-	-	-	-	-	-	-	-	-	-	-	56	-	-	-	-	-	-	-	-	-	-	-	-	-	-	-	-	-	-	-	-	-	-	-	-	-	-	-	-	-	-	-	-
F3-Child1-TP1	fecal	Not performed				-	-	-	-	-	-	-	-	-	-	-	16	-	-	-	-	-	-	-	-	-	-	-	-	-	-	-	-	-	-	-	-	-	-	-	-	-	-	-	-	-	-	-	-
F3-Child1-TP3	fecal	Not performed				-	-	-	-	-	-	-	-	-	-	-	-	-	-	-	-	-	-	-	-	-	-	-	-	-	-	-	-	-	-	-	-	-	-	-	-	-	-	-	-	-	-	-	-
F3-Child1-TP4	fecal	Not performed				-	-	-	-	-	-	-	-	-	-	-	-	-	-	-	-	-	-	-	-	-	-	-	-	-	-	-	-	-	-	-	-	-	-	-	-	-	-	-	-	-	-	-	-
F3-Child2-TP1	fecal	Not performed				-	-	-	-	-	-	-	-	-	-	-	128	-	-	-	-	-	-	-	-	-	-	-	-	-	-	-	-	-	-	-	-	-	-	-	-	-	-	-	-	-	-	-	-
F3-Child2-TP3	fecal	Not performed				-	-	-	-	-	-	-	-	-	-	-	34	-	-	-	-	-	-	-	-	-	-	-	-	-	-	-	-	-	-	-	-	-	-	-	-	-	-	-	-	-	-	-	-
F3-Child2-TP4	fecal	Not performed				-	-	-	-	-	-	-	-	-	-	-	22	-	-	-	-	-	-	-	-	-	-	-	-	-	-	-	-	-	-	-	-	-	-	-	-	-	-	-	-	-	-	-	-
F3-Dad-TP1	fecal	Not performed				-	-	-	-	-	-	-	-	-	-	-	48	-	-	-	-	-	-	-	-	-	-	-	-	-	-	-	-	-	-	-	-	-	-	-	-	-	-	-	-	-	-	-	-
F3-Dad-TP3	fecal	Not performed				-	-	-	-	-	-	-	-	-	-	-	78	-	-	-	-	-	-	-	-	-	-	-	-	-	-	-	-	-	-	-	-	-	-	-	-	-	-	-	-	-	-	-	-
F3-Dad-TP4	fecal	Not performed				-	-	-	-	-	-	-	-	-	-	-	12	-	-	-	-	-	-	-	-	-	-	-	-	-	-	-	-	-	-	-	-	-	-	-	-	-	-	-	-	-	-	-	-
F3-Mom-TP1	fecal	Not performed				-	-	-	-	-	-	-	-	-	-	-	-	-	-	-	-	-	-	-	-	-	-	-	-	-	-	-	-	-	-	-	-	-	-	-	-	-	-	-	-	-	-	-	-
F3-Mom-TP3	fecal	Not performed				-	-	-	-	-	-	-	-	-	-	-	-	-	-	-	-	-	-	-	-	-	-	-	-	-	-	-	-	-	-	-	-	-	-	-	-	-	-	-	-	-	-	-	-
F3-Mom-TP4	fecal	Not performed				-	-	-	-	-	-	-	-	-	-	-	-	-	-	-	-	-	-	-	-	-	-	-	-	-	-	-	-	-	-	-	-	-	-	-	-	-	-	-	-	-	-	-	-
F4-Child1-TP1	fecal	Not performed				-	-	-	-	-	-	-	-	-	-	-	-	-	-	-	-	-	-	-	-	-	-	-	-	-	-	-	-	-	-	-	-	-	-	-	-	-	-	-	-	-	-	-	-
F4-Child1-TP2	fecal	Not performed				-	-	-	-	-	-	-	-	-	-	-	-	-	-	-	-	-	-	-	-	-	-	-	-	-	-	-	-	-	-	-	-	-	-	-	-	-	-	-	-	-	-	-	-
F4-Child1-TP3	fecal	Not performed			K. variicola	14	-	-	-	-	-	-	-	-	-	-	24	-	-	-	-	-	-	-	-	-	-	-	-	-	-	-	-	-	-	-	-	-	-	-	-	-	-	-	-	-	-	-	-
F4-Child2-TP1	fecal	Not performed				-	-	-	-	-	-	-	-	-	-	-	-	-	-	-	-	-	-	-	-	-	-	-	-	-	-	-	-	-	-	-	-	-	-	-	-	-	-	-	-	-	-	-	-
F4-Child2-TP2	fecal	Not performed				-	-	-	-	-	-	-	-	-	-	-	-	-	-	-	-	-	-	-	-	-	-	-	-	-	-	-	-	-	-	-	-	-	-	-	-	-	-	-	-	-	-	-	-
F4-Child2-TP3	fecal	Not performed				-	-	-	-	-	-	-	-	-	-	-	-	-	-	-	-	-	-	-	-	-	-	-	-	-	-	-	-	-	-	-	-	-	-	-	-	-	-	-	-	-	-	-	-
F4-Dad-TP1	fecal	Not performed				-	-	-	-	-	-	-	-	-	-	-	-	-	-	-	-	-	-	-	-	-	-	-	-	-	-	-	-	-	-	-	-	-	-	-	-	-	-	-	-	-	-	-	-
F4-Dad-TP2	fecal	Not performed				-	-	-	-	-	-	-	-	-	-	-	40	-	-	-	-	-	-	-	-	-	-	-	-	-	-	-	-	-	-	-	-	-	-	-	-	-	-	-	-	-	-	-	-
F4-Dad-TP3	fecal	Not performed				-	-	-	-	-	-	-	-	-	-	-	-	-	-	-	-	-	-	-	-	-	-	-	-	-	-	-	-	-	-	-	-	-	-	-	-	-	-	-	-	-	-	-	-
F4-Mom-TP1	fecal	Not performed				-	-	-	-	-	-	-	-	-	-	-	20	-	-	-	-	-	-	-	-	-	-	-	-	-	-	-	-	-	-	-	-	-	-	-	-	-	-	-	-	-	-	-	-
F4-Mom-TP2	fecal	Not performed			K. pneumoniae	1041	1352	-	-	-	-	-	-	-	-	-	72	-	6608	1800	-	-	-	-	-	-	-	-	-	-	-	-	-	-	-	-	-	-	-	-	-	-	-	-	-	-	-	-	-
F4-Mom-TP3	fecal	Not performed			K. pneumoniae, K. variicola	1176	504	-	-	-	-	-	-	-	-	-	38	-	3170	1958	-	-	-	-	-	-	-	-	-	-	-	-	-	-	-	-	-	-	-	-	-	-	-	-	-	-	-	-	-
F6-Child1-TP1	fecal	Not performed			K. pneumoniae CG37, K. oxytoca	24	-	36	-	-	-	-	-	-	-	-	-	-	72	46	-	-	-	-	-	-	-	-	-	-	-	-	-	-	-	-	-	-	-	-	-	-	-	-	-	-	-	-	-
F6-Child1-TP2	fecal	Not performed				-	-	-	-	-	-	-	-	-	-	-	46	-	-	-	-	-	-	-	-	-	-	-	-	-	-	-	-	-	-	-	-	-	-	-	-	-	-	-	-	-	-	-	-
F6-Child1-TP3	fecal	Not performed				-	-	-	-	-	-	-	-	-	-	-	58	-	-	-	-	-	-	-	-	-	-	-	-	-	-	-	-	-	-	-	-	-	-	-	-	-	-	-	-	-	-	-	-
F6-Child2-TP1	fecal	Not performed			K. pneumoniae CG37, K. quasipneumoniae, K. variicola, K. oxytoca	96	144	510	-	-	-	-	-	-	-	-	114	-	8150	296	-	-	-	-	182	1712	-	-	-	-	-	-	-	-	-	-	-	-	-	-	-	-	-	-	-	-	-	-	-
F6-Child2-TP2	fecal	Not performed			K. oxytoca	-	-	314	-	-	-	-	-	-	-	-	278	-	-	-	-	-	-	-	-	-	-	-	-	-	-	-	-	-	-	-	-	-	-	-	-	-	-	-	-	-	-	-	-
F6-Child2-TP3	fecal	Not performed				-	-	-	-	-	-	-	-	-	-	-	144	-	-	-	-	-	-	-	-	-	-	-	-	-	-	-	-	-	-	-	-	-	-	-	-	-	-	-	-	-	-	-	-
F6-Child3-TP1	fecal	Not performed				-	-	-	-	-	-	-	-	-	-	-	14	-	-	-	-	-	-	-	-	-	-	-	-	-	-	-	-	-	-	-	-	-	-	-	-	16	-	-	-	-	-	-	-
F6-Child3-TP2	fecal	Not performed				-	-	-	-	-	-	-	-	-	-	-	14	-	-	-	-	-	-	-	-	-	-	-	-	-	-	-	-	-	-	-	-	-	-	-	-	26	-	-	-	-	-	-	-
F6-Child3-TP3	fecal	Not performed				-	-	-	-	-	-	-	-	-	-	-	-	-	-	-	-	-	-	-	-	-	-	-	-	-	-	-	-	-	-	-	-	-	-	-	-	160	-	-	-	-	-	-	-
F6-Child3-TP4	fecal	Not performed				-	-	-	-	-	-	-	-	-	-	-	-	-	-	-	-	-	-	-	-	-	-	-	-	-	-	-	-	-	-	-	-	-	-	-	-	-	-	-	-	-	-	-	-
F6-Child3-TP5	fecal	Not performed				-	-	-	-	-	-	-	-	-	-	-	18	-	-	-	-	-	-	-	-	-	-	-	-	-	-	-	-	-	-	-	-	-	-	-	-	132	-	-	-	-	-	-	-
F6-Dad-TP1	fecal	Not performed				-	-	-	-	-	-	-	-	-	-	-	-	-	-	-	-	-	-	-	-	-	-	-	-	-	-	-	-	-	-	-	-	-	-	-	-	-	-	-	-	-	-	-	-
F6-Dad-TP2	fecal	Not performed				-	-	-	-	-	-	-	-	-	-	-	-	-	-	-	-	-	-	-	-	-	-	-	-	-	-	-	-	-	-	-	-	-	-	-	-	-	-	-	-	-	-	-	-
F6-Dad-TP3	fecal	Not performed			K. pneumoniae	32	-	-	-	-	-	-	-	-	-	-	-	-	18308	34	-	-	-	-	-	-	-	-	-	-	-	-	-	-	-	-	-	-	-	-	-	-	-	-	-	-	-	-	-
F6-Mom-TP1	fecal	Not performed				-	-	-	-	-	-	-	-	-	-	-	-	-	-	-	-	-	-	-	-	-	-	-	-	-	-	-	-	-	-	-	-	-	-	-	-	-	-	-	-	-	-	-	-
F6-Mom-TP2	fecal	Not performed				-	-	-	-	-	-	-	-	-	-	-	-	-	-	-	-	-	-	-	-	-	-	-	-	-	-	-	-	-	-	-	-	-	-	-	-	-	-	-	-	-	-	-	-
F6-Mom-TP3	fecal	Not performed			K. oxytoca	-	-	150	-	-	-	-	-	-	-	-	-	-	-	-	-	-	-	-	-	-	-	-	-	-	-	-	-	-	-	-	-	-	-	-	-	-	-	-	-	-	-	-	-
F7-Child1-TP1	fecal	Not performed				-	-	-	-	-	-	-	-	-	-	-	-	-	-	-	-	-	-	-	-	-	-	-	-	-	-	-	-	-	-	-	-	-	-	-	-	-	-	-	-	-	-	-	-
F7-Child1-TP2	fecal	Not performed				-	-	-	-	-	-	-	-	-	-	-	20	-	-	-	-	-	-	-	-	-	-	-	-	-	-	-	-	-	-	-	-	-	-	-	-	-	-	-	-	-	-	-	-
F7-Child1-TP3	fecal	Not performed				-	-	-	-	-	-	-	-	-	-	-	14	-	-	-	-	-	-	-	-	-	-	-	-	-	-	-	-	-	-	-	-	-	-	-	-	-	-	-	-	-	-	-	-
F7-Child2-TP1	fecal	Not performed				-	-	-	-	-	-	-	-	-	-	-	68	-	-	-	-	-	-	-	-	-	-	-	-	-	-	-	-	-	-	-	-	-	-	-	-	-	-	-	-	-	-	-	-
F7-Child2-TP2	fecal	Not performed			K. pneumoniae ST20	1006	818	-	-	-	-	-	-	-	-	-	-	-	1670	2062	-	-	-	-	-	-	-	-	-	-	-	-	-	-	-	-	-	-	-	-	-	-	-	-	-	-	-	-	-
F7-Child2-TP3	fecal	Not performed				-	-	-	-	-	-	-	-	-	-	-	-	-	-	-	-	-	-	-	-	-	-	-	-	-	-	-	-	-	-	-	-	-	-	-	-	-	-	-	-	-	-	-	-
F7-Child3-TP1	fecal	Not performed				-	-	-	-	-	-	-	-	-	-	-	10	-	-	-	-	-	-	-	-	-	-	-	-	-	-	-	-	-	-	-	-	-	-	-	-	-	-	-	-	-	-	-	-
F7-Child3-TP2	fecal	Not performed				-	-	-	-	-	-	-	-	-	-	-	10	-	-	-	-	-	-	-	10	-	-	-	-	-	-	-	-	-	-	-	-	-	-	-	-	-	-	-	-	-	-	-	-
F7-Child3-TP3	fecal	Not performed				-	-	-	-	-	-	-	-	-	-	-	32	-	-	-	-	-	-	-	182	-	-	-	-	-	-	-	-	-	-	-	-	-	-	-	-	-	-	-	-	-	-	-	-
F7-Dad-TP1	fecal	Not performed			K. pneumoniae CG76, K. oxytoca	314	314	4006	-	-	-	-	-	-	-	-	-	-	14404	1010	-	-	-	-	-	-	-	-	-	-	-	-	-	-	-	-	-	-	-	-	-	-	-	-	-	-	-	-	-
F7-Dad-TP2	fecal	Not performed				-	-	-	-	-	-	-	-	-	-	-	-	-	-	-	-	-	-	-	-	-	-	-	-	-	-	-	-	-	-	-	-	-	-	-	-	-	-	-	-	-	-	-	-
F7-Dad-TP3	fecal	Not performed				-	-	-	-	-	-	-	-	-	-	-	-	-	-	-	-	-	-	-	-	-	-	-	-	-	-	-	-	-	-	-	-	-	-	-	-	-	-	-	-	-	-	-	-
F7-Mom-TP1	fecal	Not performed				-	-	-	-	-	-	-	-	-	-	-	-	-	-	-	-	-	-	-	-	-	-	-	-	-	-	-	-	-	-	-	-	-	-	-	-	-	-	-	-	-	-	-	-
F7-Mom-TP2	fecal	Not performed				-	-	-	-	-	-	-	-	-	-	-	-	-	-	-	-	-	-	-	-	-	-	-	-	-	-	-	-	-	-	-	-	-	-	-	-	-	-	-	-	-	-	-	-
F7-Mom-TP3	fecal	Not performed				-	-	-	-	-	-	-	-	-	-	-	-	-	-	-	-	-	-	-	-	-	-	-	-	-	-	-	-	-	-	-	-	-	-	-	-	-	-	-	-	-	-	-	-
F8-Child1-TP1	fecal	Not performed				-	-	-	-	-	-	-	-	-	-	-	-	-	-	-	-	-	-	-	-	-	-	-	-	-	-	-	-	-	-	-	-	-	-	-	-	-	-	-	-	-	-	-	-
F8-Child1-TP2	fecal	Not performed				-	-	-	-	-	-	-	-	-	-	-	-	-	-	-	-	-	-	-	-	-	-	-	-	-	-	-	-	-	-	-	-	-	-	-	-	-	-	-	-	-	-	-	-
F8-Child1-TP3	fecal	Not performed			K. oxytoca	-	-	22	-	-	-	-	-	-	-	-	40	-	-	-	-	-	-	-	-	-	-	-	-	-	-	-	-	-	-	-	-	-	-	-	-	-	-	-	-	-	-	-	-
F8-Dad-TP1	fecal	Not performed				-	-	-	-	-	-	-	-	-	-	-	440	-	-	-	-	-	-	-	-	-	-	-	-	-	-	-	-	-	-	-	-	-	-	-	-	-	-	-	-	-	-	-	-
F8-Dad-TP2	fecal	Not performed				-	-	-	-	-	-	-	-	-	-	-	178	-	-	-	-	-	-	-	-	-	-	-	-	-	-	-	-	-	-	-	-	-	-	-	-	-	-	-	-	-	-	-	-
F8-Dad-TP3	fecal	Not performed			K. oxytoca	-	-	28	-	-	-	-	-	-	-	-	400	-	-	-	-	-	-	-	-	-	-	-	-	-	-	-	-	-	-	-	-	-	-	-	-	-	-	-	-	-	-	-	-
F8-Mom-TP1	fecal	Not performed				-	-	-	-	-	-	-	-	-	-	-	18	-	-	-	-	-	-	-	-	-	-	-	-	-	-	-	-	-	-	-	-	-	-	-	-	-	-	-	-	-	-	-	-
F8-Mom-TP2	fecal	Not performed				-	-	-	-	-	-	-	-	-	-	-	-	-	-	-	-	-	-	-	-	-	-	-	-	-	-	-	-	-	-	-	-	-	-	-	-	-	-	-	-	-	-	-	-
F8-Mom-TP3	fecal	Not performed				-	-	-	-	-	-	-	-	-	-	-	-	-	-	-	-	-	-	-	-	-	-	-	-	-	-	-	-	-	-	-	-	-	-	-	-	-	-	-	-	-	-	-	-
F9-Child1-TP1	fecal	Not performed				-	-	-	-	-	-	-	-	-	-	-	220	-	-	-	-	-	-	-	-	-	-	-	-	-	-	-	-	-	-	-	-	-	-	-	-	-	-	-	-	-	-	-	-
F9-Child1-TP2	fecal	Not performed				-	-	-	-	-	-	-	-	-	-	-	224	-	-	-	-	-	-	-	-	-	-	-	-	-	-	-	-	-	-	-	-	-	-	-	-	-	-	-	-	-	-	-	-
F9-Child1-TP3	fecal	Not performed			K. oxytoca	-	-	1436	-	-	-	-	-	-	-	-	50	-	-	-	-	-	-	-	-	-	-	-	-	-	-	-	-	-	-	-	-	-	-	-	-	-	-	-	-	-	-	-	-
F9-Child2-TP1	fecal	Not performed				-	-	-	-	-	-	-	-	-	-	-	-	-	-	-	-	-	-	-	-	-	-	-	-	-	-	-	-	-	-	-	-	-	-	-	-	-	-	-	-	-	-	-	-
F9-Child2-TP2	fecal	Not performed				-	-	-	-	-	-	-	-	-	-	-	-	-	-	-	-	-	-	-	-	-	-	-	-	-	-	-	-	-	-	-	-	-	-	-	-	-	-	-	-	-	-	-	-
F9-Child2-TP3	fecal	Not performed				-	-	-	-	-	-	-	-	-	-	-	14	-	-	-	-	-	-	-	-	-	-	-	-	-	-	-	-	-	-	-	-	-	-	-	-	-	-	-	-	-	-	-	-
F9-Dad-TP1	fecal	Not performed				-	-	-	-	-	-	-	-	-	-	-	-	-	-	-	-	-	-	-	-	-	-	-	-	-	-	-	-	-	-	-	-	-	-	-	-	-	-	-	-	-	-	-	-
F9-Dad-TP2	fecal	Not performed			K. pneumoniae, K. oxytoca	22	-	26	-	-	-	-	-	-	-	-	-	-	260	-	-	-	-	-	-	-	-	-	-	-	-	-	-	-	-	-	-	-	-	-	-	-	-	-	-	-	-	-	-
F9-Dad-TP3	fecal	Not performed			K. oxytoca	-	-	930	-	-	-	-	-	-	-	-	-	-	-	-	-	-	-	-	-	-	-	-	-	-	-	-	-	-	-	-	-	-	-	-	-	-	-	-	-	-	-	-	-
F9-Mom-TP1	fecal	Not performed			K. pneumoniae ST380 and ST133, K. oxytoca	24	-	208	-	-	-	-	-	-	-	-	-	-	15786	26	-	-	-	-	-	-	-	-	-	-	-	-	-	-	-	-	-	-	-	-	-	-	-	-	-	-	-	-	-
F9-Mom-TP2	fecal	Not performed			K. oxytoca	-	-	72	-	-	-	-	-	-	-	-	26	-	-	-	-	-	-	-	-	-	-	-	-	-	-	-	-	-	-	-	-	-	-	-	-	-	-	-	-	-	-	-	-
F9-Mom-TP3	fecal	Not performed			K. oxytoca	-	-	5862	-	-	-	-	-	-	-	-	54	-	-	-	-	-	-	-	-	-	-	-	-	-	-	-	-	-	-	-	-	-	-	-	-	-	-	-	-	-	-	-	-
						9	5	13	0	0	0	0	0	0	0	0	39	0	9	9	0	0	0	0	3	1	0	0	0	0	0	0	0	0	0	2	0	0	0	0	0	5	0	0	0	0	0	0	0
*Read numbers in bold italics indicate a resistant genotype was detected for gyrA, and that the aac6-Ib-cr allele was detected.
[truncated: 89 more columns]
